# Supplementary material for: Trends in antimicrobial resistance amongst Salmonella Typhi in Bangladesh: A 24-year retrospective observational study (1999–2022)
Source: PLoS Negl Trop Dis. 2024 Oct 4;18(10):e0012558. doi: 10.1371/journal.pntd.0012558 (PMC11482714; doi:10.1371/journal.pntd.0012558)
Supplement: S1 Data — The dataset contains the following information: ID–Anonymized ID of the isolates included in this study; PatientType–Department where the sample was collected (IPD: Hospital Inpatient Department, OPD: Hospital Outpatient Department, and Popular: Popular Diagnostic Center); Year–Year of blood collection; Amoxicillin–Resistance to amoxicillin using disk diffusion (S, I, and R); Chloramphenicol–Resistance to chloramphenicol using disk diffusion (S, I, and R); Cotrimoxazole–Resistance to cotrimoxazole using disk diffusion (S, I, and R); Ciprofloxacin–Resistance to ciprofloxacin using disk diffusion (S, I, and R); Ceftriaxone–Resistance to ceftriaxone using disk diffusion (S, I, and R); MDR–Multidrug resistance (MDR, and Not-MDR); Ciprofloxacin_MIC–MIC determined by broth microdilution for ciprofloxacin; Ceftriaxone_MIC–MIC determined by broth microdilution for ceftriaxone; Azithromycin–Resistance to azithromycin using disk diffusion and reconfirmed by Etest strips (S, I, and R). (XLSX) [file pntd.0012558.s001.xlsx]

## Sheet: Sheet1
ID	PatientType	Year	Amoxicillin	Chloramphenicol	Cotrimoxazole	Ciprofloxacin	Ceftriaxone	MDR	Ciprofloxacin_MIC	Ceftriaxone_MIC	Azithromycin
Ty10316_1999	OPD	1999	R	S	R	I	S	Not-MDR	0.0625	0.0312	S
Ty10430_1999	OPD	1999	R	R	R	S	S	MDR	0.0312	0.0312	S
Ty10495_1999	OPD	1999	S	S	S	S	S	Not-MDR	0.0156	0.008	S
Ty10542_1999	OPD	1999	R	R	S	S	S	Not-MDR	0.0156	0.008	S
Ty10722_1999	OPD	1999	R	R	R	I	S	MDR	0.25	0.0312	S
Ty10799_1999	OPD	1999	R	R	R	I	S	MDR	0.25	0.0312	S
Ty10811_1999	OPD	1999	S	S	S	I	S	Not-MDR	0.25	0.0312	S
Ty10872_1999	OPD	1999	S	S	S	S	S	Not-MDR	0.008	0.008	S
Ty10918_1999	OPD	1999	S	S	S	S	S	Not-MDR	0.0156	0.008	S
Ty10950_1999	OPD	1999	R	R	R	I	S	MDR	0.25	0.0312	S
Ty11162_1999	OPD	1999	R	R	R	I	S	MDR	0.25	0.0156	S
Ty11169_1999	OPD	1999	R	R	R	I	S	MDR	0.25	0.0312	S
Ty11238_1999	OPD	1999	S	S	S	S	S	Not-MDR	0.0156	0.0156	S
Ty12435_1999	IPD	1999	R	S	S	S	R	Not-MDR	0.032	>256
Ty6645_1999	OPD	1999	S	S	S	I	S	Not-MDR	0.125	0.0312	S
Ty6742_1999	OPD	1999	S	S	S	I	S	Not-MDR	0.0625	0.0312	S
Ty1087_2000	OPD	2000	S	S	S	I	S	Not-MDR	0.25	0.0312	S
Ty1107_2000	OPD	2000	R	R	R	I	S	MDR	0.25	0.0312	S
Ty1120_2000	OPD	2000	R	R	R	I	S	MDR	0.25	0.0312	S
Ty156_2000	IPD	2000	R	R	R	I	S	MDR
Ty3007_2000	OPD	2000	S	S	S	I	S	Not-MDR	0.25	0.0312	S
Ty3489_2000	OPD	2000	R	S	S	S	R	Not-MDR	0.0156	>256	S
Ty404_2000	OPD	2000	S	S	S	I	S	Not-MDR	0.25	0.0312
Ty4202_2000	OPD	2000	S	S	S	I	S	Not-MDR	0.25	0.0312	S
Ty451_2000	OPD	2000	R	R	R	I	S	MDR	0.25	0.0312	S
Ty4941_2000	OPD	2000	S	S	S	I	S	Not-MDR	0.25	0.0312	S
Ty522_2000	OPD	2000	S	S	S	I	S	Not-MDR	0.25	0.0156	S
Ty5558_2000	OPD	2000	S	S	S	I	S	Not-MDR	0.25	0.0156	S
Ty6061_2000	OPD	2000	S	S	S	I	S	Not-MDR	0.25	0.0312	S
Ty6070_2000	OPD	2000	S	S	S	I	S	Not-MDR	0.25	0.0625	S
Ty6078_2000	OPD	2000	S	S	S	I	S	Not-MDR	0.25	0.0312	S
Ty6090_2000	OPD	2000	R	R	R	I	S	MDR	0.5	0.0312	S
Ty6105_2000	OPD	2000	S	S	S	I	S	Not-MDR	0.5	0.0312	S
Ty6110_2000	OPD	2000	S	S	S	I	S	Not-MDR	0.5	0.0312	S
Ty6116_2000	OPD	2000	S	S	S	I	S	Not-MDR	0.5	0.0312	S
Ty6125_2000	OPD	2000	R	R	R	I	S	MDR	0.5	0.0312	S
Ty6149_2000	OPD	2000	S	S	S	I	S	Not-MDR	0.5	0.0312	S
Ty6163_2000	OPD	2000	R	R	R	I	S	MDR	0.25	0.0312	S
Ty6179_2000	OPD	2000	S	S	S	I	S	Not-MDR	0.5	0.0312	S
Ty6186_2000	OPD	2000	S	S	S	I	S	Not-MDR	0.5	0.0312	S
Ty6198_2000	OPD	2000	R	R	R	I	S	MDR	0.25	0.0312	S
Ty6210_2000	OPD	2000	R	R	R	I	S	MDR	0.25	0.0625	S
Ty9456_2000	IPD	2000	S	S	S	S	S	Not-MDR
Ty9484_2000	IPD	2000	S	S	S	S	S	Not-MDR
Ty9799_2000	IPD	2000	R	R	R	I	S	MDR
Ty9805_2000	OPD	2000	S	S	S	I	S	Not-MDR
Ty9848_2000	IPD	2000	R	R	R	I	S	MDR
Ty9859_2000	IPD	2000	S	S	S	S	S	Not-MDR
Ty9947_2000	IPD	2000	S	S	S	S	S	Not-MDR
Ty10037_2001	IPD	2001	S	S	S	I	S	Not-MDR
Ty10289_2001	IPD	2001	R	R	R	I	S	MDR
Ty10485_2001	IPD	2001	R	R	R	I	S	MDR
Ty10563_2001	IPD	2001	S	S	S	I	S	Not-MDR
Ty10571_2001	OPD	2001	R	R	R	I	S	MDR
Ty10755_2001	IPD	2001	R	R	R	I	S	MDR
Ty10860_2001	IPD	2001	R	R	R	I	S	MDR
Ty10876_2001	IPD	2001	S	S	S	I	S	Not-MDR
Ty10943_2001	IPD	2001	S	S	S	I	S	Not-MDR
Ty122_2001	IPD	2001	S	S	S	I	S	Not-MDR
Ty204_2001	OPD	2001	S	S	S	I	S	Not-MDR
Ty417_2001	IPD	2001	S	S	S	I	S	Not-MDR
Ty6086_2001	IPD	2001	S	S	S	S	S	Not-MDR
Ty6220_2001	OPD	2001	S	S	S	I	S	Not-MDR	0.25	0.0312	S
Ty6226_2001	OPD	2001	S	S	S	I	S	Not-MDR	0.25	0.0312	S
Ty6237_2001	OPD	2001	R	R	R	I	S	MDR	0.25	0.0312	S
Ty6248_2001	OPD	2001	R	R	R	I	S	MDR	0.25	0.0625	S
Ty6254_2001	OPD	2001	R	R	R	I	S	MDR	0.125	0.0625	S
Ty6260_2001	OPD	2001	R	R	R	I	S	MDR	0.25	0.0625	S
Ty6269_2001	OPD	2001	S	S	S	I	S	Not-MDR	0.125	0.0312	S
Ty6277_2001	OPD	2001	R	R	R	I	S	MDR	0.25	0.0625	S
Ty6288_2001	OPD	2001	R	R	R	I	S	MDR	0.5	0.0625	S
Ty6296_2001	OPD	2001	R	R	R	I	S	MDR	0.25	0.0625	S
Ty6413_2001	OPD	2001	R	R	R	I	S	MDR	0.125	0.0312	S
Ty6421_2001	OPD	2001	R	R	R	I	S	MDR	0.25	0.0625
Ty6429_2001	OPD	2001	R	R	R	I	S	MDR	0.25	0.0312	S
Ty6442_2001	OPD	2001	R	R	R	I	S	MDR	0.5	0.0625	S
Ty6449_2001	OPD	2001	S	S	S	I	S	Not-MDR	0.5	0.0625	S
Ty6458_2001	OPD	2001	R	R	R	I	S	MDR	0.5	0.0625	S
Ty6470_2001	OPD	2001	R	R	R	I	S	MDR	0.5	0.0625	S
Ty6482_2001	OPD	2001	R	R	R	I	S	MDR	0.5	0.0312	S
Ty6485_2001	OPD	2001	S	I	S	I	S	Not-MDR	0.25	0.0312	S
Ty6488_2001	OPD	2001	R	R	R	I	S	MDR	0.5	0.0625	S
Ty6493_2001	OPD	2001	S	S	S	I	S	Not-MDR	0.5	0.0625	S
Ty6498_2001	OPD	2001	R	R	R	I	S	MDR	0.5	0.0625	S
Ty6504_2001	OPD	2001	R	R	R	I	S	MDR	0.5	0.0625	S
Ty6511_2001	OPD	2001	R	R	R	I	S	MDR	0.5	0.0312	S
Ty6626_2001	IPD	2001	R	R	R	I	S	MDR
Ty6641_2001	IPD	2001	S	S	S	S	S	Not-MDR
Ty90_2001	IPD	2001	S	S	S	I	S	Not-MDR
Ty9417_2001	IPD	2001	S	S	I	I	S	Not-MDR
Ty9602_2001	IPD	2001	R	R	R	I	S	MDR
Ty9649_2001	OPD	2001	S	S	S	I		Not-MDR
Ty9807_2001	OPD	2001	S	S	S	I	S	Not-MDR
Ty10046_2002	IPD	2002	S	S	S	I	S	Not-MDR
Ty10056_2002	IPD	2002	S	S	S	I	S	Not-MDR
Ty10331_2002	IPD	2002	R	R	R	I	S	MDR
Ty10417_2002	IPD	2002	R	R	R	I	S	MDR
Ty10434_2002	IPD	2002	S	S	S	I	S	Not-MDR
Ty10450_2002	IPD	2002	R	R	R	I	S	MDR
Ty10742_2002	OPD	2002	R	R	R	I	S	MDR
Ty11170_2002	IPD	2002	R	R	R	I	S	MDR
Ty11259_2002	IPD	2002	R	R	R	I	S	MDR
Ty11261_2002	IPD	2002	R	R	R	I	S	MDR
Ty131_2002	IPD	2002	R	R	R	I	S	MDR
Ty176_2002	IPD	2002	R	R	R	I	S	MDR
Ty202_2002	IPD	2002	R	R	R	I	S	MDR
Ty2128_2002	IPD	2002	S	S	S	I	S	Not-MDR
Ty350_2002	IPD	2002	R	R	R	I	S	MDR
Ty383_2002	IPD	2002	R	R	R	I	S	MDR
Ty486_2002	OPD	2002	R	R	R	I	S	MDR
Ty6222_2002	IPD	2002	R	R	R	I	S	MDR
Ty6236_2002	IPD	2002	S	S	S	I	S	Not-MDR
Ty6473_2002	IPD	2002	S	S	S	S	S	Not-MDR
Ty6524_2002	IPD	2002	R	R	R	I	S	MDR
Ty6527_2002	OPD	2002	R	R	R	I	S	MDR	0.5	0.0625	S
Ty6539_2002	OPD	2002	R	R	R	I	S	MDR	0.5	0.0625	S
Ty6549_2002	IPD	2002	R	R	R	I	S	MDR
Ty6559_2002	OPD	2002	R	R	R	I	S	MDR	0.125	0.0625	S
Ty6567_2002	OPD	2002	R	R	R	I	S	MDR	0.5	0.0625	S
Ty6577_2002	OPD	2002	R	R	R	R	S	MDR	1	0.0625	S
Ty6585_2002	OPD	2002	R	R	R	I	S	MDR	0.5	0.0625	S
Ty6593_2002	IPD	2002	R	R	R	I	S	MDR
Ty6595_2002	OPD	2002	R	R	R	I	S	MDR	0.25	0.0312	S
Ty6598_2002	IPD	2002	R	R	R	I		MDR
Ty6605_2002	OPD	2002	R	R	R	I	S	MDR	0.25	0.125
Ty6614_2002	OPD	2002	R	R	R	I	S	MDR	0.5	0.0625	S
Ty6636_2002	OPD	2002	S	S	S	I	S	Not-MDR	0.5	0.0625	S
Ty6646_2002	OPD	2002	R	R	R	I	S	MDR	0.5	0.0625	S
Ty6671_2002	OPD	2002	R	R	R	I	S	MDR	0.5	0.0625	S
Ty6682_2002	OPD	2002	R	R	R	I	S	MDR	0.5	0.0625	S
Ty6692_2002	OPD	2002	R	R	R	I	S	MDR	0.5	0.0625	S
Ty6701_2002	OPD	2002	R	R	R	I	S	MDR	0.5	0.0625	S
Ty6762_2002	IPD	2002	R	R	R	I	S	MDR
Ty9457_2002	IPD	2002	S	S	S	S	S	Not-MDR
Ty9495_2002	OPD	2002	R	R	R	I	S	MDR	0.25	0.0312	S
Ty9720_2002	IPD	2002	S	S	S	I	S	Not-MDR
Ty9837_2002	IPD	2002	R	R	R	I	S	MDR
Ty9926_2002	IPD	2002	R	R	R	I	S	MDR
Ty10020_2003	IPD	2003	R	R	R	I	S	MDR
Ty10034_2003	IPD	2003	S	R	R	I	S	Not-MDR
Ty10254_2003	OPD	2003	R	R	R	I	S	MDR
Ty10539_2003	IPD	2003	S	S	S	S	S	Not-MDR
Ty10579_2003	IPD	2003	R	R	R	I	S	MDR
Ty10660_2003	IPD	2003	R	S	S	I	S	Not-MDR
Ty10690_2003	IPD	2003	S	S	S	I	S	Not-MDR
Ty10733_2003	IPD	2003	S	S	S	I	S	Not-MDR
Ty10784_2003	IPD	2003	S	R	R	I	S	Not-MDR
Ty10843_2003	IPD	2003	R	R	R	I	S	MDR
Ty11120_2003	IPD	2003	R	R	R	I	S	MDR
Ty1117_2003	IPD	2003	R	R	R	I	S	MDR
Ty16_2003	OPD	2003	R	R	R	I	S	MDR
Ty185_2003	IPD	2003	R	R	R	I	S	MDR
Ty245_2003	IPD	2003	R	R	R	I	S	MDR
Ty26_2003	OPD	2003	R	R	R	I	S	MDR
Ty262_2003	OPD	2003	R	R	R	I	S	MDR
Ty264_2003	IPD	2003	S	S	S	S	S	Not-MDR
Ty358_2003	OPD	2003	R	R	R	I	S	MDR
Ty368_2003	IPD	2003	R	R	R	I		MDR
Ty4199_2003	IPD	2003	S	S	S	S	S	Not-MDR
Ty5277_2003	IPD	2003	R	R	R	I	S	MDR
Ty6460_2003	IPD	2003	R	R	R	I	S	MDR
Ty6463_2003	IPD	2003	S	S	S	S	S	Not-MDR
Ty6552_2003	IPD	2003	R	R	R	R	S	MDR
Ty6590_2003	IPD	2003	R	R	R	I	S	MDR
Ty6845_2003	OPD	2003	S	S	S	I	S	Not-MDR
Ty8025_2003	IPD	2003	R	R	R	I	S	MDR
Ty935_2003	OPD	2003	S	S	S	I	S	Not-MDR
Ty10044_2004	IPD	2004	S	S	S	I	S	Not-MDR
Ty10053_2004	IPD	2004	R	R	R	I	S	MDR
Ty10061_2004	IPD	2004	R	R	R	I	S	MDR
Ty10066_2004	IPD	2004	S	S	S	S	S	Not-MDR
Ty10068_2004	IPD	2004	R	R	R	I	S	MDR
Ty10069_2004	IPD	2004	S	S	S	S	S	Not-MDR
Ty10071_2004	IPD	2004	S	S	S	I	S	Not-MDR
Ty10072_2004	IPD	2004	S	S	S	I	S	Not-MDR
Ty10073_2004	IPD	2004	R	R	R	I	S	MDR
Ty10074_2004	IPD	2004	S	S	S	I	S	Not-MDR
Ty10075_2004	IPD	2004	R	R	R	I	S	MDR
Ty10076_2004	IPD	2004	S	S	S	I	S	Not-MDR
Ty101_2004	IPD	2004	S	S	S	I	S	Not-MDR
Ty10290_2004	OPD	2004	S	S	S	I	S	Not-MDR
Ty10297_2004	OPD	2004	S	S	S	I	S	Not-MDR
Ty10321_2004	IPD	2004	R	R	R	I	S	MDR
Ty10350_2004	IPD	2004	R	R	R	I	S	MDR
Ty10364_2004	IPD	2004	S	R	I	I	S	Not-MDR
Ty10410_2004	OPD	2004	R	R	R	S	S	MDR
Ty10418_2004	OPD	2004	R	R	R	I	S	MDR
Ty10442_2004	IPD	2004	S	S	S	I	S	Not-MDR
Ty10473_2004	IPD	2004	R	R	R	I	S	MDR
Ty10486_2004	IPD	2004	R	R	R	I	S	MDR
Ty10490_2004	IPD	2004	S	S	S	I	S	Not-MDR
Ty10524_2004	IPD	2004	R	R	R	I	S	MDR
Ty1056_2004	IPD	2004	S	S	S	I	S	Not-MDR
Ty10561_2004	IPD	2004	S	S	S	I	S	Not-MDR
Ty10564_2004	IPD	2004	S	S	S	I	S	Not-MDR
Ty10575_2004	OPD	2004	S	S	S	I	S	Not-MDR
Ty10578_2004	IPD	2004	S	S	S	I	S	Not-MDR
Ty10669_2004	OPD	2004	R	R	R	I	S	MDR
Ty10795_2004	IPD	2004	R	R	R	I	S	MDR
Ty10832_2004	OPD	2004	R	R	R	I	S	MDR
Ty10845_2004	IPD	2004	R	R	R	I	S	MDR
Ty10856_2004	IPD	2004	R	R	R	I	S	MDR
Ty1089_2004	IPD	2004	R	R	R	I	S	MDR
Ty10927_2004	IPD	2004	R	R	R	I	S	MDR
Ty1093_2004	IPD	2004	R	R	R	I	S	MDR
Ty10930_2004	IPD	2004	R	R	R	I	S	MDR
Ty11066_2004	IPD	2004	S	S	S	I	S	Not-MDR
Ty11071_2004	IPD	2004	S	S	S	I	S	Not-MDR
Ty11073_2004	IPD	2004	S	S	S	I	S	Not-MDR
Ty11118_2004	IPD	2004	R	R	R	I	S	MDR
Ty1115_2004	OPD	2004	S	S	S	I	S	Not-MDR
Ty11151_2004	IPD	2004	R	R	R	I	S	MDR
Ty11172_2004	OPD	2004	R	R	R	I	S	MDR
Ty11199_2004	IPD	2004	R	R	R	I	S	MDR
Ty11214_2004	IPD	2004	R	R	R	I	S	MDR
Ty11231_2004	IPD	2004	R	R	R	I	S	MDR
Ty11263_2004	IPD	2004	R	R	R	I	S	MDR
Ty11269_2004	IPD	2004	R	R	R	I	S	MDR
Ty127_2004	IPD	2004	R	R	R	I	S	MDR
Ty150_2004	OPD	2004	R	R	R	I	S	MDR
Ty168_2004	OPD	2004	R	R	R	I	S	MDR
Ty175_2004	IPD	2004	S	S	S	I	S	Not-MDR
Ty219_2004	IPD	2004	R	R	R	I	S	MDR
Ty248_2004	IPD	2004	S	S	S	S	S	Not-MDR
Ty269_2004	IPD	2004	S	S	S	S	S	Not-MDR
Ty294_2004	IPD	2004	R	R	R	I		MDR
Ty303_2004	IPD	2004	R	R	R	I	S	MDR
Ty317_2004	IPD	2004	R	R	R	I	S	MDR
Ty332_2004	OPD	2004	S	S	S	S	S	Not-MDR
Ty333_2004	OPD	2004	S	S	S	I	S	Not-MDR
Ty336_2004	IPD	2004	S	S	S	I	S	Not-MDR
Ty351_2004	IPD	2004	R	R	R	I	S	MDR
Ty354_2004	IPD	2004	R	R	R	I	S	MDR
Ty356_2004	OPD	2004	S	S	S	S	S	Not-MDR
Ty366_2004	IPD	2004	S	R	R	I	S	Not-MDR	0.25	0.5
Ty377_2004	IPD	2004	R	R	R	I	S	MDR
Ty379_2004	IPD	2004	R	R	R	I	S	MDR	0.25	0.5
Ty405_2004	IPD	2004	R	R	R	I	S	MDR	0.25	0.5
Ty4194_2004	OPD	2004	S	S	S	I	S	Not-MDR
Ty421_2004	IPD	2004	R	R	R	I	S	MDR	0.25	0.5
Ty459_2004	IPD	2004	R	R	R	I	S	MDR
Ty488_2004	IPD	2004	R	R	R	I	S	MDR
Ty521_2004	OPD	2004	S	S	S	I	S	Not-MDR
Ty5280_2004	IPD	2004	R	R	R	I	S	MDR
Ty53_2004	IPD	2004	R	R	R	I	S	MDR
Ty59_2004	IPD	2004	S	S	S	I	S	Not-MDR
Ty6097_2004	IPD	2004	S	S	S	I	S	Not-MDR
Ty6114_2004	IPD	2004	S	S	S	S	S	Not-MDR
Ty6137_2004	IPD	2004	S	S	S	I	S	Not-MDR
Ty6142_2004	IPD	2004	S	S	S	I	S	Not-MDR
Ty6193_2004	IPD	2004	R	R	R	I	S	MDR
Ty6219_2004	IPD	2004	S	S	S	I	S	Not-MDR
Ty6235_2004	IPD	2004	R	R	R	I	S	MDR
Ty6246_2004	IPD	2004	R	R	R	I	S	MDR
Ty6267_2004	IPD	2004	R	R	R	I	S	MDR
Ty6553_2004	OPD	2004	R	R	R	I	S	MDR
Ty6700_2004	OPD	2004	R	R	R	I	S	MDR
Ty6718_2004	OPD	2004	R	R	R	I	S	MDR
Ty6725_2004	OPD	2004	S	S	S	S	S	Not-MDR
Ty68_2004	OPD	2004	S	S	S	I	S	Not-MDR
Ty6820_2004	IPD	2004	R	R	R	I	S	MDR	0.5	0.5
Ty6823_2004	IPD	2004	S	S	R	I	S	Not-MDR
Ty6855_2004	IPD	2004	R	R	R	I	S	MDR
Ty7049_2004	IPD	2004	R	R	R	I	S	MDR
Ty7061_2004	OPD	2004	S	S	S	I	S	Not-MDR	0.5	0.5
Ty7067_2004	OPD	2004	R	R	R	I	S	MDR	0.25	0.25
Ty7072_2004	OPD	2004	S	S	S	I	S	Not-MDR	0.25	0.25
Ty7098_2004	IPD	2004	S	S	S	I	S	Not-MDR
Ty7099_2004	OPD	2004	R	R	R	I	S	MDR	0.5	0.5
Ty7498_2004	OPD	2004	R	R	R	I	S	MDR	0.5	0.5
Ty76_2004	IPD	2004	R	R	R	I	S	MDR
Ty8028_2004	OPD	2004	R	R	R	I	S	MDR	0.25	0.5
Ty8413_2004	OPD	2004	S	S	S	I	S	Not-MDR	0.25	0.0312
Ty8722_2004	OPD	2004	R	R	R	I	S	MDR	0.5	0.5
Ty9363_2004	IPD	2004	R	R	R	I	S	MDR
Ty9431_2004	IPD	2004	R	R	R	I	S	MDR
Ty9455_2004	OPD	2004	R	R	R	I	S	MDR
Ty9502_2004	IPD	2004	R	R	R	I	S	MDR
Ty9507_2004	IPD	2004	R	R	R	I	S	MDR
Ty9514_2004	OPD	2004	R	R	R	I	S	MDR
Ty9519_2004	IPD	2004	R	R	R	I	S	MDR
Ty9524_2004	IPD	2004	S	S	S	I	S	Not-MDR
Ty9604_2004	OPD	2004	S	S	S	I	S	Not-MDR
Ty9616_2004	OPD	2004	S	S	S	I	S	Not-MDR
Ty9618_2004	IPD	2004	S	S	S	I	S	Not-MDR
Ty9708_2004	IPD	2004	S	S	S	S	S	Not-MDR	0.0312	0.25
Ty9710_2004	IPD	2004	S	S	S	I	S	Not-MDR	0.25	0.25
Ty9712_2004	IPD	2004	S	S	S	S	S	Not-MDR
Ty9716_2004	IPD	2004	S	S	S	S	S	Not-MDR	0.0156	0.25
Ty9717_2004	IPD	2004	S	S	S	I	S	Not-MDR	0.25	0.0312
Ty9718_2004	OPD	2004	R	R	R	I	S	MDR
Ty9719_2004	IPD	2004	R	R	R	I	S	MDR	0.125	0.25
Ty9721_2004	IPD	2004	R	R	R	I	S	MDR	0.25	0.5
Ty9800_2004	IPD	2004	R	R	R	I	S	MDR
Ty9811_2004	IPD	2004	R	R	R	I	S	MDR
Ty9836_2004	IPD	2004	S	S	S	I	S	Not-MDR
Ty10013_2005	OPD	2005	S	R	R	I	S	Not-MDR	0.25	0.0312	S
Ty10016_2005	OPD	2005	R	R	R	I	S	MDR	0.125	0.0312	S
Ty10018_2005	OPD	2005	R	R	R	I	S	MDR	0.25	0.0312	S
Ty10021_2005	OPD	2005	S	S	S	S	S	Not-MDR	0.0156	0.0312	S
Ty10023_2005	OPD	2005	R	R	R	I	S	MDR	0.5	0.0312	S
Ty10027_2005	OPD	2005	S	S	S	S	S	Not-MDR	0.008	0.0156	S
Ty10033_2005	OPD	2005	R	R	R	I	S	MDR	0.25	0.0312	S
Ty10038_2005	OPD	2005	R	R	R	I	S	MDR	0.25	0.0312	S
Ty10040_2005	OPD	2005	S	S	S	I	S	Not-MDR	0.25	0.0312	S
Ty10041_2005	OPD	2005	R	R	R	I	S	MDR	0.5	0.0312	S
Ty10042_2005	OPD	2005	R	R	R	I	S	MDR	0.25	0.0312	S
Ty10047_2005	OPD	2005	R	R	R	I	S	MDR	0.5	0.0625	S
Ty10048_2005	OPD	2005	S	R	R	I	S	Not-MDR	0.5	0.0312	S
Ty10049_2005	OPD	2005	R	R	R	I	S	MDR
Ty10052_2005	OPD	2005	S	S	S	I	S	Not-MDR	0.25	0.0312	S
Ty10055_2005	OPD	2005	S	S	S	I	S	Not-MDR	0.25	0.0625	S
Ty10062_2005	OPD	2005	R	R	R	I	S	MDR	0.5	0.0625	S
Ty10065_2005	OPD	2005	S	S	S	I	S	Not-MDR	0.25	0.0312	S
Ty10067_2005	OPD	2005	R	R	R	I	S	MDR	0.5	0.0625	S
Ty10070_2005	OPD	2005	S	S	S	I	S	Not-MDR	0.25	0.0312	S
Ty10078_2005	IPD	2005	S	S	S	I	S	Not-MDR
Ty10079_2005	IPD	2005	R	S	S	I	S	Not-MDR
Ty10080_2005	IPD	2005	R	R	R	I	S	MDR
Ty10081_2005	OPD	2005	S	S	S	I	S	Not-MDR	0.125	0.0156	S
Ty10082_2005	IPD	2005	R	R	R	I	S	MDR
Ty10084_2005	IPD	2005	S	S	S	I	S	Not-MDR
Ty10086_2005	IPD	2005	S	S	S	I	S	Not-MDR
Ty10087_2005	IPD	2005	R	R	R	R	S	MDR
Ty10088_2005	IPD	2005	R	R	R	I	S	MDR
Ty10089_2005	OPD	2005	S	S	S	I	S	Not-MDR	0.125	0.0156	S
Ty10091_2005	IPD	2005	S	S	S	I	S	Not-MDR
Ty10092_2005	IPD	2005	S	S	S	I	S	Not-MDR
Ty10093_2005	IPD	2005	S	S	S	I	S	Not-MDR
Ty10094_2005	OPD	2005	R	R	R	I	S	MDR	0.25	0.0312	S
Ty10096_2005	IPD	2005	S	S	S	I	S	Not-MDR
Ty10097_2005	IPD	2005	R	R	R	I	S	MDR
Ty10098_2005	IPD	2005	S	S	S	I	S	Not-MDR
Ty10099_2005	IPD	2005	I	S	R	I		Not-MDR
Ty10100_2005	IPD	2005	R	R	R	I	S	MDR
Ty10101_2005	IPD	2005	S	S	S	I	S	Not-MDR
Ty10102_2005	IPD	2005	S	S	S	I	S	Not-MDR	0.25	0.0625	S
Ty10103_2005	IPD	2005	S	S	S	I	S	Not-MDR	0.25	0.0312	S
Ty10134_2005	IPD	2005	R	R	R	I	S	MDR
Ty10135_2005	IPD	2005	R	R	R	I	S	MDR
Ty10144_2005	IPD	2005	R	R	R	I	S	MDR	0.25	0.0625	S
Ty10159_2005	IPD	2005	S	S	S	I	S	Not-MDR	0.125	0.0312	S
Ty10161_2005	IPD	2005	R	R	R	I	S	MDR
Ty10181_2005	IPD	2005	R	R	R	I	S	MDR	0.25	0.0312	S
Ty10182_2005	IPD	2005	R	R	R	I	S	MDR
Ty10183_2005	IPD	2005	R	R	R	I	S	MDR
Ty10193_2005	IPD	2005	S	S	S	I	S	Not-MDR	0.25	0.0312	S
Ty10196_2005	OPD	2005	S	S	S	I	S	Not-MDR	0.125	0.0156	S
Ty10239_2005	OPD	2005	S	S	S	S	S	Not-MDR	0.0156	0.0156	S
Ty10263_2005	OPD	2005	R	R	R	I	S	MDR	0.25	0.0312	S
Ty10269_2005	OPD	2005	S	S	S	I	S	Not-MDR	0.125	0.0312
Ty10280_2005	OPD	2005	S	S	S	I	S	Not-MDR	0.125	0.0312	S
Ty10285_2005	OPD	2005	R	R	R	I	S	MDR	0.25	0.0312	S
Ty10296_2005	OPD	2005	R	R	R	I	S	MDR	0.25	0.0312	S
Ty10301_2005	OPD	2005	R	R	R	I	S	MDR	0.25	0.0312	S
Ty10309_2005	OPD	2005	R	R	R	I	S	MDR	0.25	0.0312	S
Ty10317_2005	OPD	2005	S	S	S	I	S	Not-MDR	0.0625	0.0156	S
Ty10326_2005	OPD	2005	R	R	R	I	S	MDR	0.25	0.0312	S
Ty10332_2005	OPD	2005	R	R	R	I	S	MDR	0.5	0.0156	S
Ty10333_2005	IPD	2005	R	R	R	I	S	MDR	0.25	0.0625	S
Ty10339_2005	OPD	2005	R	R	R	I	S	MDR	0.5	0.0312	S
Ty10343_2005	OPD	2005	R	R	R	I	S	MDR	0.5	0.0312	S
Ty10347_2005	OPD	2005	R	R	R	I	S	MDR	0.5	0.0156	S
Ty10363_2005	OPD	2005	R	R	R	I	S	MDR	0.25	0.0312	S
Ty10365_2005	IPD	2005	S	S	S	I	S	Not-MDR	0.25	0.0312	S
Ty10367_2005	OPD	2005	S	S	S	I	S	Not-MDR	0.25	0.0312	S
Ty10373_2005	OPD	2005	S	S	S	I	S	Not-MDR	0.125	0.0312	S
Ty10376_2005	OPD	2005	R	R	R	I	S	MDR	0.5	0.0625	S
Ty10402_2005	OPD	2005	R	R	R	I	S	MDR	0.5	0.0312	S
Ty10404_2005	OPD	2005	R	R	R	I	S	MDR	0.25	0.0312	S
Ty10409_2005	OPD	2005	R	R	R	I	S	MDR	0.25	0.0312	S
Ty10412_2005	OPD	2005	R	R	R	I	S	MDR	0.25	0.0625	S
Ty10425_2005	OPD	2005	R	R	R	I	S	MDR	0.0625	0.0312
Ty10427_2005	OPD	2005	S	S	S	S	S	Not-MDR	0.0156	0.0312	S
Ty10431_2005	OPD	2005	R	R	R	I	S	MDR	0.125	0.0312
Ty10433_2005	OPD	2005	R	R	R	I	S	MDR	0.5	0.0312
Ty10437_2005	OPD	2005	R	R	R	I	S	MDR	0.5	0.0312
Ty10439_2005	OPD	2005	R	R	R	I	S	MDR	0.25	0.0156
Ty10441_2005	OPD	2005	S	S	S	I	S	Not-MDR	0.125	0.0312
Ty10449_2005	OPD	2005	R	R	R	I	S	MDR	0.5	0.0156
Ty10451_2005	OPD	2005	S	S	S	I	S	Not-MDR	0.25	0.0625
Ty10452_2005	OPD	2005	R	R	R	I	S	MDR	0.5	0.0312
Ty10454_2005	OPD	2005	R	R	R	I	S	MDR	0.5	0.0625
Ty10455_2005	OPD	2005	R	R	R	I	S	MDR	0.25	0.0312
Ty10460_2005	OPD	2005	S	S	S	I	S	Not-MDR	0.125	0.0312
Ty10462_2005	OPD	2005	R	R	R	I	S	MDR	0.25	0.0156
Ty10463_2005	OPD	2005	R	R	R	I	S	MDR	0.25	0.0312
Ty10465_2005	OPD	2005	S	S	S	I	S	Not-MDR	0.125	0.0625
Ty10469_2005	OPD	2005	S	S	S	I	S	Not-MDR	0.25	0.0625
Ty10471_2005	OPD	2005	R	R	R	I	S	MDR	0.25	0.0312
Ty10475_2005	OPD	2005	R	R	R	I	S	MDR	0.25	0.0156
Ty10479_2005	OPD	2005	R	R	R	I	S	MDR
Ty10480_2005	OPD	2005	R	R	R	I	S	MDR	0.25	0.0625
Ty10491_2005	IPD	2005	R	R	R	I	S	MDR	0.25	0.0625
Ty10493_2005	OPD	2005	R	R	R	I	S	MDR	0.5	0.0312
Ty10496_2005	OPD	2005	R	R	R	I	S	MDR	0.5	0.0312
Ty10503_2005	OPD	2005	S	S	S	S	S	Not-MDR	0.0156	0.0312
Ty10509_2005	OPD	2005	R	R	R	I	S	MDR	0.5	0.0312
Ty10519_2005	OPD	2005	R	R	R	I	S	MDR	0.5	0.0312
Ty10522_2005	OPD	2005	R	R	R	I	S	MDR	0.5	0.0312
Ty10528_2005	OPD	2005	R	R	R	I	S	MDR	0.5	0.0625	S
Ty10531_2005	OPD	2005	R	R	R	R	S	MDR	16	0.0625
Ty10538_2005	OPD	2005	S	S	S	S	S	Not-MDR	0.0156	0.0156
Ty10545_2005	OPD	2005	R	R	R	I	S	MDR	0.25	0.0625
Ty10553_2005	OPD	2005	R	R	R	I	S	MDR	0.25	0.0625
Ty10555_2005	OPD	2005	R	R	R	I	S	MDR	0.25	0.0625
Ty10565_2005	OPD	2005	S	S	S	S	S	Not-MDR	0.0156	0.0312
Ty10568_2005	OPD	2005	S	S	S	I	S	Not-MDR	0.25	0.0156
Ty10569_2005	OPD	2005	R	R	R	I	S	MDR	0.25	0.0312
Ty10573_2005	OPD	2005	R	R	R	I	S	MDR	0.25	0.0312
Ty10574_2005	OPD	2005	R	R	R	I	S	MDR	0.25	0.0312
Ty10589_2005	OPD	2005	S	S	S	I	S	Not-MDR	0.25	0.0312
Ty10591_2005	OPD	2005	R	R	R	I	S	MDR	0.25	0.0625
Ty10596_2005	OPD	2005	S	S	S	I	S	Not-MDR	0.25	0.0312
Ty10597_2005	OPD	2005	R	R	R	I	S	MDR	0.25	0.0625
Ty106_2005	IPD	2005	R	R	R	I	S	MDR
Ty10602_2005	OPD	2005	R	R	R	I	S	MDR	0.25	0.0312
Ty10604_2005	OPD	2005	R	R	R	I	S	MDR	0.25	0.0312
Ty10606_2005	OPD	2005	R	R	R	I	S	MDR	0.25	0.0312	S
Ty10608_2005	OPD	2005	R	R	R	I	S	MDR	0.25	0.0312
Ty10611_2005	OPD	2005	S	S	S	I	S	Not-MDR	0.125	0.0312
Ty10617_2005	OPD	2005	R	R	R	I	S	MDR	0.25	0.0312
Ty10620_2005	OPD	2005	S	S	S	I	S	Not-MDR	0.0625	0.0156
Ty10621_2005	OPD	2005	S	S	S	I	S	Not-MDR	0.25	0.0312
Ty10624_2005	OPD	2005	S	S	S	I	S	Not-MDR	0.25	0.0312
Ty10627_2005	OPD	2005	R	R	R	I	S	MDR	0.125	0.0312
Ty10632_2005	OPD	2005	R	R	R	I	S	MDR	0.25	0.0312
Ty10635_2005	OPD	2005	R	R	R	I	S	MDR	0.25	0.0312
Ty10640_2005	OPD	2005	R	R	R	I	S	MDR	0.25	0.0312
Ty10641_2005	OPD	2005	R	R	R	I	S	MDR	0.25	0.0312
Ty10644_2005	OPD	2005	R	R	R	I	S	MDR	0.5	0.0625
Ty10646_2005	OPD	2005	S	R	R	S	S	Not-MDR	0.0312	0.0312
Ty10651_2005	OPD	2005	R	R	R	I	S	MDR	0.25	0.0625
Ty10652_2005	IPD	2005	R	R	R	I	S	MDR
Ty10655_2005	IPD	2005	R	R	R	I	S	MDR
Ty10656_2005	OPD	2005	R	R	R	I	S	MDR	0.25	0.0625
Ty10659_2005	OPD	2005	S	R	R	S	S	Not-MDR	0.0156	0.0625
Ty10665_2005	OPD	2005	R	R	R	I	S	MDR	0.25	0.0625
Ty10666_2005	OPD	2005	S	S	S	I	S	Not-MDR	0.5	0.0312
Ty10668_2005	OPD	2005	R	R	R	I	S	MDR	0.25	0.0625
Ty10671_2005	OPD	2005	S	S	S	I	S	Not-MDR	0.25	0.0625
Ty10674_2005	OPD	2005	S	S	S	I	S	Not-MDR	0.0625	0.0156
Ty10675_2005	OPD	2005	S	S	S	I	S	Not-MDR	0.25	0.0156
Ty10676_2005	OPD	2005	R	R	R	I	S	MDR	0.25	0.0312
Ty10679_2005	OPD	2005	R	R	R	I	S	MDR	0.25	0.0625
Ty1068_2005	IPD	2005	R	R	R	I	S	MDR	0.5	0.0312
Ty10681_2005	OPD	2005	R	R	R	I	S	MDR	0.5	0.0625
Ty10683_2005	OPD	2005	R	R	R	I	S	MDR	0.25	0.125
Ty10685_2005	OPD	2005	R	R	R	I	S	MDR	0.25	0.0625
Ty10688_2005	OPD	2005	R	R	R	I	S	MDR	0.25	0.0312
Ty10694_2005	IPD	2005	R	R	R	I	S	MDR
Ty10695_2005	IPD	2005	R	R	R	I	S	MDR
Ty10700_2005	OPD	2005	R	R	R	I	S	MDR	0.25	0.0625
Ty10701_2005	OPD	2005	S	S	S	S	S	Not-MDR	0.008	0.0625
Ty10702_2005	OPD	2005	S	S	S	I	S	Not-MDR	0.125	0.0312
Ty10725_2005	IPD	2005	R	R	R	I	S	MDR
Ty10740_2005	IPD	2005	S	S	S	S	S	Not-MDR
Ty1076_2005	IPD	2005	R	R	R	S	S	MDR	0.008	0.0625
Ty10771_2005	IPD	2005	S	S	S	S	S	Not-MDR
Ty10780_2005	OPD	2005	R	R	R	I	S	MDR
Ty10790_2005	IPD	2005	R	R	R	I	S	MDR
Ty10792_2005	IPD	2005	S	S	S	I	S	Not-MDR
Ty10796_2005	IPD	2005	R	R	R	I	S	MDR
Ty10797_2005	IPD	2005	S	S	S	S	S	Not-MDR
Ty10800_2005	IPD	2005	S	S	S	I	S	Not-MDR	0.125	0.0312
Ty10812_2005	IPD	2005	R	R	R	I	S	MDR
Ty1082_2005	OPD	2005	S	S	S	I	S	Not-MDR
Ty10820_2005	IPD	2005	R	R	R	I	S	MDR
Ty10825_2005	IPD	2005	S	S	S	I	S	Not-MDR	0.25	0.0312	S
Ty10848_2005	IPD	2005	R	R	R	I	S	MDR	0.25	0.0312	S
Ty10867_2005	OPD	2005	S	S	S	I	S	Not-MDR
Ty10877_2005	IPD	2005	R	R	R	I	S	MDR
Ty10880_2005	OPD	2005	R	R	R	I	S	MDR
Ty10907_2005	OPD	2005	R	R	R	I	S	MDR
Ty10908_2005	IPD	2005	R	R	R	I	S	MDR	0.25	0.0312	S
Ty10933_2005	IPD	2005	S	S	S	I	S	Not-MDR	0.25	0.0312	S
Ty10953_2005	Popular	2005	R	R	R	I	S	MDR	0.25	0.0625	S
Ty10954_2005	Popular	2005	R	R	R	I	S	MDR	0.25	0.0625	S
Ty10955_2005	Popular	2005	S	S	S	I	S	Not-MDR	0.25	0.0312	S
Ty10956_2005	Popular	2005	R	R	R	I	S	MDR	0.25	0.0625	S
Ty10957_2005	Popular	2005	S	S	S	I	S	Not-MDR	0.25	0.0312	S
Ty10958_2005	Popular	2005	S	S	S	S	S	Not-MDR	0.0156	0.0312	S
Ty10959_2005	Popular	2005	S	S	S	I	S	Not-MDR	0.5	0.0312	S
Ty10960_2005	Popular	2005	S	S	S	I	S	Not-MDR	0.25	0.0312	S
Ty1097_2005	OPD	2005	R	R	R	I	S	MDR
Ty110_2005	IPD	2005	R	R	R	I	S	MDR	0.5	0.0625
Ty11040_2005	Popular	2005	S	S	S	S	S	Not-MDR	0.0312	0.0625	S
Ty11048_2005	IPD	2005	R	R	R	I	S	MDR
Ty11058_2005	IPD	2005	R	R	R	I	S	MDR
Ty11062_2005	OPD	2005	S	S	S	I	S	Not-MDR
Ty11078_2005	OPD	2005	R	R	R	I	S	MDR
Ty11087_2005	OPD	2005	R	R	R	I	S	MDR
Ty11096_2005	IPD	2005	R	R	R	I	S	MDR
Ty11113_2005	OPD	2005	R	R	R	I	S	MDR	0.5	0.0156	S
Ty11145_2005	OPD	2005	R	R	R	I	S	MDR
Ty11156_2005	IPD	2005	S	S	S	I	S	Not-MDR	0.125	0.0312	S
Ty11158_2005	IPD	2005	R	R	R	I	S	MDR	0.25	0.0312	S
Ty11180_2005	IPD	2005	R	S	S	I	S	Not-MDR
Ty11184_2005	IPD	2005	R	R	R	I	S	MDR
Ty11204_2005	IPD	2005	R	R	R	I	S	MDR	0.125	0.0312
Ty11215_2005	OPD	2005	R	R	R	I	S	MDR	0.25	0.0312
Ty11221_2005	IPD	2005	R	R	R	I	S	MDR
Ty11229_2005	IPD	2005	R	R	R	I	S	MDR
Ty11234_2005	IPD	2005	R	R	R	I	S	MDR
Ty11276_2005	IPD	2005	R	R	R	I	S	MDR
Ty11283_2005	Popular	2005	S	S	S	S	S	Not-MDR	0.0156	0.0312
Ty11286_2005	Popular	2005	R	R	R	I	S	MDR	0.25	0.0625
Ty11296_2005	Popular	2005	R	R	R	I	S	MDR	0.25	0.125
Ty11297_2005	Popular	2005	R	R	R	I	S	MDR	0.5	0.0312
Ty11300_2005	Popular	2005	S	S	S	I	S	Not-MDR	0.25	0.0312
Ty11301_2005	Popular	2005	S	S	S	I	S	Not-MDR	0.25	0.0156
Ty11304_2005	Popular	2005	R	R	R	I	S	MDR	0.25	0.0312
Ty11309_2005	Popular	2005	R	R	R	I	S	MDR	0.25	0.0312
Ty11319_2005	Popular	2005	R	R	R	I	S	MDR	0.25	0.0312
Ty11322_2005	Popular	2005	S	S	S	I	S	Not-MDR	0.125	0.0312
Ty11323_2005	Popular	2005	R	R	R	I	S	MDR	0.25	0.0156
Ty11327_2005	Popular	2005	S	S	S	I	S	Not-MDR	0.0625	0.0312
Ty11335_2005	Popular	2005	S	S	S	I	S	Not-MDR	0.25	0.0312
Ty11336_2005	Popular	2005	R	R	R	I	S	MDR	0.25	0.0312
Ty11344_2005	Popular	2005	S	S	S	I	S	Not-MDR	0.0625	0.0625
Ty11358_2005	Popular	2005	R	R	R	R	S	MDR	2	0.0625
Ty11359_2005	Popular	2005	S	S	S	I	S	Not-MDR	0.25	0.0312
Ty11371_2005	Popular	2005	S	S	S	I	S	Not-MDR	0.125	0.0625
Ty11447_2005	Popular	2005	S	S	S	I	S	Not-MDR	0.125	0.0625	S
Ty11468_2005	Popular	2005	R	R	R	I	S	MDR	0.25	0.0625
Ty11473_2005	Popular	2005	S	S	S	I	S	Not-MDR	0.25	0.0312	S
Ty11513_2005	Popular	2005	R	R	R	I	S	MDR	0.125	0.0625	S
Ty11517_2005	Popular	2005	S	S	S	I	S	Not-MDR	0.0625	0.0312	S
Ty11665_2005	Popular	2005	R	R	R	I	S	MDR	0.25	0.0625	S
Ty11682_2005	Popular	2005	S	S	S	I	S	Not-MDR	0.125	0.0312	S
Ty11709_2005	Popular	2005	R	R	R	I	S	MDR	0.25	0.0625	S
Ty11718_2005	Popular	2005	S	S	S	I	S	Not-MDR	0.125	0.0312	S
Ty11735_2005	Popular	2005	R	R	R	I	S	MDR	0.25	0.0312	S
Ty11744_2005	Popular	2005	S	S	S	I	S	Not-MDR	0.25	0.0312	S
Ty118_2005	IPD	2005	R	R	R	I	S	MDR
Ty11813_2005	Popular	2005	R	R	R	I	S	MDR	0.125	0.0312	S
Ty11840_2005	Popular	2005	R	R	R	I	S	MDR	0.25	0.0312	S
Ty11851_2005	Popular	2005	S	S	S	I	S	Not-MDR	0.25	0.0312	S
Ty11860_2005	Popular	2005	R	R	R	I	S	MDR	0.25	0.0312	S
Ty11863_2005	Popular	2005	R	R	R	I	S	MDR	0.25	0.0312	S
Ty11872_2005	Popular	2005	R	R	R	I	S	MDR	0.25	0.0312	S
Ty11887_2005	Popular	2005	S	S	S	I	S	Not-MDR	0.125	0.0312	S
Ty11898_2005	Popular	2005	S	S	S	I	S	Not-MDR	0.25	0.0312	S
Ty11902_2005	Popular	2005	R	R	R	I	S	MDR	0.125	0.0625	S
Ty11917_2005	Popular	2005	R	R	R	I	S	MDR	0.25	0.0625	S
Ty11928_2005	Popular	2005	S	S	S	I	S	Not-MDR	0.25	0.0312	S
Ty11937_2005	Popular	2005	S	S	S	I	S	Not-MDR	0.25	0.0625	S
Ty11939_2005	Popular	2005	S	S	S	I	S	Not-MDR	0.25	0.0625	S
Ty11948_2005	Popular	2005	S	S	S	I	S	Not-MDR	0.125	0.0156	S
Ty11950_2005	Popular	2005	S	S	S	I	S	Not-MDR	0.125	0.0312
Ty11952_2005	Popular	2005	S	S	S	I	S	Not-MDR	0.125	0.0312	S
Ty11953_2005	Popular	2005	R	R	R	I	S	MDR	0.25	0.0312	S
Ty11954_2005	Popular	2005	R	R	R	I	S	MDR	0.25	0.0312	S
Ty11955_2005	Popular	2005	R	R	R	I	S	MDR	0.25	0.0625	S
Ty11957_2005	Popular	2005	R	R	R	I	S	MDR	0.25	0.0156	S
Ty11960_2005	Popular	2005	R	R	R	I	S	MDR	0.25	0.0156	S
Ty11961_2005	Popular	2005	S	S	S	I	S	Not-MDR	0.125	0.0625	S
Ty11963_2005	Popular	2005	R	R	R	I	S	MDR	0.25	0.0625	S
Ty11965_2005	Popular	2005	R	R	R	I	S	MDR	0.125	0.0312	S
Ty11966_2005	Popular	2005	S	S	S	I	S	Not-MDR	0.25	0.0312	S
Ty11968_2005	Popular	2005	R	R	R	I	S	MDR	0.125	0.0312	S
Ty11969_2005	Popular	2005	R	R	R	I	S	MDR	0.25	0.125	S
Ty11973_2005	Popular	2005	S	S	S	S	S	Not-MDR	0.0156	0.0312	S
Ty11976_2005	Popular	2005	R	R	R	I	S	MDR	0.125	0.0625
Ty11978_2005	Popular	2005	S	S	S	I	S	Not-MDR	0.25	0.0312
Ty11980_2005	Popular	2005	R	R	R	I	S	MDR	0.25	0.0312
Ty11981_2005	Popular	2005	S	S	S	I	S	Not-MDR	0.25	0.0312
Ty11982_2005	Popular	2005	R	R	R	I	S	MDR	0.25	0.0312
Ty11986_2005	Popular	2005	R	R	R	I	S	MDR	0.5	0.0312
Ty11987_2005	Popular	2005	S	S	S	I	S	Not-MDR	0.125	0.0625
Ty11993_2005	Popular	2005	S	S	S	I	S	Not-MDR	0.25	0.0312
Ty11997_2005	Popular	2005	S	S	S	I	S	Not-MDR	0.125	0.0625
Ty11998_2005	Popular	2005	S	S	S	I	S	Not-MDR	0.5	0.0312
Ty12002_2005	Popular	2005	S	S	S	I	S	Not-MDR	0.125	0.0312
Ty12003_2005	Popular	2005	S	S	S	I	S	Not-MDR	0.25	0.0156
Ty12005_2005	Popular	2005	S	S	S	I	S	Not-MDR	0.25	0.0625
Ty12011_2005	Popular	2005	R	R	R	R	S	MDR	16	0.0625
Ty12016_2005	Popular	2005	S	S	S	S	S	Not-MDR	0.0156	0.0156
Ty12017_2005	Popular	2005	S	S	S	I	S	Not-MDR	0.125	0.0156
Ty12019_2005	Popular	2005	R	R	R	I	S	MDR	0.125	0.0312
Ty12020_2005	Popular	2005	S	S	S	I	S	Not-MDR	0.125	0.0312
Ty12022_2005	Popular	2005	R	R	R	R	S	MDR	16	0.0625
Ty12024_2005	Popular	2005	R	R	R	I	S	MDR	0.125	0.0312
Ty12025_2005	Popular	2005	R	R	R	S	S	MDR	0.0156	0.0312
Ty12027_2005	Popular	2005	R	R	R	R	S	MDR	16	0.0312
Ty12028_2005	Popular	2005	S	S	S	I	S	Not-MDR	0.25	0.0312
Ty12029_2005	Popular	2005	S	S	S	I	S	Not-MDR	0.25	0.0312
Ty12030_2005	Popular	2005	R	R	R	I	S	MDR	0.5	0.0312
Ty12031_2005	Popular	2005	S	S	S	I	S	Not-MDR	0.125	0.0312
Ty12032_2005	Popular	2005	R	R	R	I	S	MDR	0.25	0.0312
Ty12034_2005	Popular	2005	S	S	S	I	S	Not-MDR	0.125	0.0312
Ty12038_2005	Popular	2005	S	S	S	I	S	Not-MDR	0.125	0.0312
Ty12042_2005	Popular	2005	S	S	S	I	S	Not-MDR	0.25	0.0312
Ty12043_2005	Popular	2005	S	S	S	I	S	Not-MDR	0.25	0.0312
Ty12044_2005	Popular	2005	R	R	R	I	S	MDR	0.25	0.0312
Ty12049_2005	Popular	2005	S	S	S	I	S	Not-MDR	0.25	0.0156
Ty12050_2005	Popular	2005	S	S	S	I	S	Not-MDR	0.125	0.0312
Ty12051_2005	Popular	2005	R	R	R	I	S	MDR	0.25	0.0312
Ty12055_2005	Popular	2005	R	R	R	I	S	MDR	0.25	0.0312
Ty12061_2005	Popular	2005	R	R	R	I	S	MDR	0.25	0.0312
Ty12066_2005	Popular	2005	S	S	S	S	S	Not-MDR	0.008	0.0312
Ty121_2005	OPD	2005	R	R	R	I	S	MDR
Ty125_2005	OPD	2005	R	R	R	I	S	MDR	0.25	0.0312
Ty135_2005	OPD	2005	R	R	R	I	S	MDR	0.25	0.0312
Ty139_2005	IPD	2005	R	R	R	I	S	MDR	0.5	0.0312
Ty151_2005	OPD	2005	R	R	R	I	S	MDR
Ty162_2005	OPD	2005	R	R	R	I	S	MDR
Ty171_2005	IPD	2005	R	R	R	I	S	MDR
Ty203_2005	IPD	2005	R	R	R	I	S	MDR
Ty2125_2005	OPD	2005	S	S	S	I	S	Not-MDR
Ty214_2005	OPD	2005	R	R	R	I	S	MDR
Ty22_2005	IPD	2005	R	R	R	I	S	MDR	0.25	0.0312
Ty226_2005	IPD	2005	R	R	R	I	S	MDR	0.25	0.0312
Ty263_2005	IPD	2005	R	R	R	I	S	MDR
Ty267_2005	IPD	2005	R	R	R	I	S	MDR
Ty277_2005	IPD	2005	R	R	R	I	S	MDR
Ty287_2005	IPD	2005	R	R	R	I	S	MDR
Ty304_2005	IPD	2005	R	R	R	I	S	MDR
Ty306_2005	IPD	2005	R	R	R	I	S	MDR
Ty308_2005	IPD	2005	S	R	S	I	S	Not-MDR
Ty31_2005	IPD	2005	R	R	R	I	S	MDR
Ty310_2005	IPD	2005	R	R	R	I	S	MDR
Ty316_2005	OPD	2005	S	S	S	I	S	Not-MDR
Ty321_2005	IPD	2005	S	S	S	I	S	Not-MDR
Ty331_2005	OPD	2005	R	R	R	I	S	MDR
Ty337_2005	OPD	2005	R	R	R	I	S	MDR	0.25	0.0625
Ty344_2005	IPD	2005	R	R	R	I	S	MDR
Ty359_2005	IPD	2005	S	S	S	I	S	Not-MDR
Ty364_2005	OPD	2005	R	R	R	I	S	MDR	0.25	0.0312
Ty37_2005	OPD	2005	S	S	S	I	S	Not-MDR
Ty394_2005	OPD	2005	R	R	R	I	S	MDR
Ty419_2005	IPD	2005	R	R	R	I	S	MDR	0.5	0.0312
Ty420_2005	OPD	2005	S	S	S	I	S	Not-MDR
Ty423_2005	IPD	2005	R	R	R	I	S	MDR
Ty424_2005	IPD	2005	R	S	S	I	S	Not-MDR	0.125	0.0156
Ty425_2005	IPD	2005	S	S	S	S	S	Not-MDR	0.0156	0.0625
Ty432_2005	IPD	2005	R	R	R	I	S	MDR
Ty434_2005	IPD	2005	S	R	S	I	S	Not-MDR	0.25	0.0625
Ty440_2005	IPD	2005	R	R	R	I	S	MDR
Ty441_2005	IPD	2005	R	R	R	I	S	MDR	0.5	0.0312
Ty454_2005	IPD	2005	R	R	R	R	S	MDR
Ty463_2005	IPD	2005	R	R	R	I	S	MDR	0.25	0.0312
Ty465_2005	IPD	2005	R	R	R	I	S	MDR	0.25	0.0312
Ty466_2005	IPD	2005	R	R	R	I	S	MDR
Ty468_2005	IPD	2005	R	R	R	I	S	MDR
Ty470_2005	OPD	2005	S	S	S	I	S	Not-MDR
Ty48_2005	OPD	2005	S	S	S	I	S	Not-MDR	0.125	0.0312
Ty49_2005	IPD	2005	R	R	R	I	S	MDR
Ty499_2005	IPD	2005	S	S	S	I	S	Not-MDR
Ty503_2005	OPD	2005	S	S	S	I	S	Not-MDR
Ty505_2005	IPD	2005	R	R	R	I	S	MDR	0.5	0.0312
Ty511_2005	IPD	2005	R	R	R	I	S	MDR	0.25	0.0625
Ty6109_2005	IPD	2005	R	R	R	I	S	MDR
Ty6171_2005	OPD	2005	R	R	R	I	S	MDR
Ty6264_2005	IPD	2005	S	S	S	I	S	Not-MDR
Ty6272_2005	IPD	2005	R	R	R	I	S	MDR
Ty6436_2005	OPD	2005	R	R	R	I	S	MDR
Ty6490_2005	OPD	2005	S	S	S	I	S	Not-MDR
Ty6579_2005	IPD	2005	S	S	S	I	S	Not-MDR
Ty6589_2005	IPD	2005	R	R	R	I	S	MDR
Ty66_2005	OPD	2005	R	R	R	I	S	MDR	0.25	0.0312
Ty6603_2005	OPD	2005	S	S	S	I	S	Not-MDR
Ty6661_2005	IPD	2005	R	R	R	I	S	MDR
Ty6684_2005	IPD	2005	S	S	S	I	S	Not-MDR
Ty6703_2005	IPD	2005	S	S	S	I	S	Not-MDR
Ty6713_2005	IPD	2005	R	R	R	I	S	MDR
Ty6768_2005	OPD	2005	R	R	R	I	S	MDR
Ty6774_2005	IPD	2005	R	R	R	I	S	MDR
Ty6816_2005	IPD	2005	R	R	R	I	S	MDR
Ty6831_2005	IPD	2005	R	R	R	R		MDR
Ty6832_2005	IPD	2005	S	S	S	S	S	Not-MDR
Ty6836_2005	IPD	2005	R	R	R	I		MDR
Ty6837_2005	IPD	2005	R	R	R	I	S	MDR
Ty6838_2005	IPD	2005	S	S	S	I	S	Not-MDR
Ty6840_2005	IPD	2005	R	R	R	I	S	MDR
Ty6843_2005	IPD	2005	S	R	S	I	S	Not-MDR
Ty6849_2005	IPD	2005	S	S	S	I	S	Not-MDR
Ty6850_2005	IPD	2005	R	R	R	I	S	MDR
Ty6856_2005	IPD	2005	R	R	R	I	S	MDR
Ty6857_2005	IPD	2005	R	R	R	I	S	MDR	0.125	0.0156	S
Ty6858_2005	IPD	2005	R	R	S	I		Not-MDR
Ty6860_2005	IPD	2005	R	R	R	I	S	MDR	0.5	0.0625	S
Ty6861_2005	IPD	2005	R	R	R	I	S	MDR
Ty6863_2005	IPD	2005	R	R	R	I	S	MDR
Ty6864_2005	IPD	2005	R	R	R	I	S	MDR
Ty6865_2005	IPD	2005	R	R	R	I	S	MDR	0.5	0.0156	S
Ty6866_2005	IPD	2005	R	R	R	R	S	MDR
Ty6868_2005	IPD	2005	R	R	R	I	S	MDR
Ty6869_2005	IPD	2005	R	R	R	I	S	MDR	0.25	0.0312	S
Ty6870_2005	IPD	2005	R	R	R	I	S	MDR
Ty6871_2005	IPD	2005	R	R	R	I	S	MDR
Ty6872_2005	IPD	2005	R	R	R	I	S	MDR
Ty6874_2005	IPD	2005	R	R	R	I	S	MDR	0.25	0.0625
Ty6875_2005	IPD	2005	R	R	R	I	S	MDR	0.25	0.0625
Ty69_2005	IPD	2005	R	R	R	I	S	MDR
Ty74_2005	IPD	2005	R	R	R	I	S	MDR
Ty78_2005	IPD	2005	S	S	S	I	S	Not-MDR
Ty79_2005	IPD	2005	R	R	R	I	S	MDR
Ty80_2005	IPD	2005	R	R	R	I	S	MDR
Ty9340_2005	OPD	2005	R	R	R	I	S	MDR	0.5	0.5
Ty9348_2005	OPD	2005	R	R	R	I	S	MDR	0.5	0.0625
Ty9354_2005	OPD	2005	R	R	R	I	S	MDR	0.5	0.0625
Ty9358_2005	OPD	2005	R	R	R	I	S	MDR	0.25	0.0312	S
Ty9362_2005	OPD	2005	S	S	S	I	S	Not-MDR	0.5	0.125
Ty9370_2005	OPD	2005	S	S	S	I	S	Not-MDR
Ty9371_2005	OPD	2005	R	R	R	I	S	MDR	0.5	0.125
Ty9384_2005	OPD	2005	S	S	S	I	S	Not-MDR	0.25	0.0312
Ty9401_2005	OPD	2005	S	S	S	I	S	Not-MDR	0.0625	0.0312
Ty9408_2005	OPD	2005	S	S	S	I	S	Not-MDR	0.25	0.0625
Ty9416_2005	OPD	2005	R	R	R	I	S	MDR	0.25	0.0312	S
Ty9420_2005	IPD	2005	R	R	R	I	S	MDR
Ty9424_2005	OPD	2005	R	R	R	I	S	MDR	0.25	0.0312	S
Ty9453_2005	OPD	2005	R	R	R	I	S	MDR	0.25	0.0312	S
Ty9470_2005	OPD	2005	R	R	R	I	S	MDR	0.0625	0.0625	S
Ty9481_2005	OPD	2005	R	R	R	I	S	MDR	0.25	0.0312
Ty9483_2005	OPD	2005	S	S	S	S	S	Not-MDR	0.0156	0.0625	S
Ty9490_2005	OPD	2005	S	S	S	S	S	Not-MDR	0.0312	0.0625
Ty9501_2005	OPD	2005	S	S	S	S	S	Not-MDR	0.0156	0.0625	S
Ty9509_2005	IPD	2005	S	S	S	I	S	Not-MDR
Ty9511_2005	OPD	2005	S	S	S	I	S	Not-MDR	0.125	0.0625	S
Ty9515_2005	OPD	2005	R	R	R	I	S	MDR	0.25	0.0312	S
Ty9522_2005	OPD	2005	S	S	S	I	S	Not-MDR	0.25	0.0312	S
Ty9527_2005	OPD	2005	R	R	R	I	S	MDR	0.25	0.0625	S
Ty9529_2005	OPD	2005	S	S	S	I	S	Not-MDR	0.25	0.0625	S
Ty9597_2005	OPD	2005	R	R	R	I	S	MDR	0.25	0.0312	S
Ty9611_2005	OPD	2005	S	S	S	I	S	Not-MDR	0.5	0.0156	S
Ty9619_2005	OPD	2005	S	S	S	I	S	Not-MDR	0.25	0.125
Ty9620_2005	OPD	2005	R	R	R	I	S	MDR
Ty9634_2005	OPD	2005	R	R	R	I	S	MDR
Ty9635_2005	OPD	2005	S	S	S	S	S	Not-MDR	0.008	0.008
Ty9642_2005	OPD	2005	S	S	S	I	S	Not-MDR	0.25	0.125
Ty9646_2005	OPD	2005	R	R	R	I	S	MDR	0.25	0.0625
Ty9652_2005	OPD	2005	R	R	R	I	S	MDR	0.25	0.0625
Ty9655_2005	OPD	2005	R	R	R	I	S	MDR	0.5	0.0625	S
Ty9668_2005	OPD	2005	R	R	R	I	S	MDR	0.5	0.0156	S
Ty9669_2005	OPD	2005	S	S	S	S	S	Not-MDR	0.0312	0.0312	S
Ty9671_2005	OPD	2005	S	S	S	S	S	Not-MDR	0.0312	0.0312	S
Ty9672_2005	OPD	2005	S	S	S	S	S	Not-MDR	0.0156	0.0312	S
Ty9674_2005	OPD	2005	R	R	R	S	S	MDR	0.0312	0.0625	S
Ty9676_2005	IPD	2005	R	R	R	I	S	MDR
Ty9677_2005	IPD	2005	S	S	S	S	S	Not-MDR
Ty9679_2005	OPD	2005	R	R	R	I	S	MDR	0.5	0.0625
Ty9682_2005	OPD	2005	R	R	R	I	S	MDR	0.25	0.0625
Ty9683_2005	OPD	2005	R	R	R	I	S	MDR	0.5	0.0625
Ty9686_2005	OPD	2005	S	S	S	I	S	Not-MDR	0.25	0.0312
Ty9688_2005	OPD	2005	S	S	S	I	S	Not-MDR	0.25	0.0312
Ty9691_2005	OPD	2005	R	R	R	I	S	MDR	0.5	0.0625
Ty9693_2005	OPD	2005	R	R	R	I	S	MDR	0.25	0.0625
Ty9696_2005	OPD	2005	R	R	R	I	S	MDR	0.5	0.0625
Ty9698_2005	OPD	2005	S	S	S	I	S	Not-MDR	0.125	0.0625
Ty9699_2005	OPD	2005	R	R	R	I	S	MDR	0.5	0.125
Ty97_2005	OPD	2005	S	S	S	I	S	Not-MDR
Ty9703_2005	OPD	2005	R	R	R	I	S	MDR	0.25	0.0625
Ty9722_2005	IPD	2005	S	S	S	S	S	Not-MDR	0.0156	0.0312
Ty9723_2005	IPD	2005	S	S	S	I	S	Not-MDR
Ty9724_2005	IPD	2005	R	R	R	I	S	MDR	0.25	0.0312
Ty9729_2005	IPD	2005	R	R	R	I	S	MDR
Ty9730_2005	OPD	2005	S	S	S	I	S	Not-MDR	0.125	0.0312	S
Ty9731_2005	IPD	2005	R	R	R	I	S	MDR	0.25	0.0625
Ty9732_2005	IPD	2005	S	S	S	I	S	Not-MDR	0.125	0.0312
Ty9735_2005	IPD	2005	R	R	R	I	S	MDR	0.125	0.0156
Ty9739_2005	IPD	2005	R	R	R	I	S	MDR	0.25	0.0625
Ty9740_2005	IPD	2005	R	R	R	I	S	MDR
Ty9769_2005	IPD	2005	S	S	S	I	S	Not-MDR	0.125	0.0312
Ty9771_2005	IPD	2005	R	R	R	I	S	MDR	0.25	0.0625
Ty9779_2005	IPD	2005	R	R	R	I	S	MDR	0.25	0.0625
Ty9783_2005	IPD	2005	S	S	S	I	S	Not-MDR	0.25	0.0312	S
Ty9784_2005	IPD	2005	R	R	R	I	S	MDR
Ty9785_2005	OPD	2005	R	R	R	I	S	MDR	0.25	0.0625	S
Ty9787_2005	OPD	2005	S	S	S	I	S	Not-MDR	0.25	0.0625	S
Ty9788_2005	IPD	2005	R	R	R	I	S	MDR
Ty9789_2005	IPD	2005	R	R	R	I	S	MDR
Ty9809_2005	OPD	2005	R	R	R	I	S	MDR	0.5	0.125	S
Ty9826_2005	OPD	2005	S	S	S	I	S	Not-MDR	0.125	0.0312	S
Ty9827_2005	OPD	2005	S	S	S	I	S	Not-MDR	0.125	0.0312	S
Ty9838_2005	OPD	2005	S	S	S	I	S	Not-MDR	0.25	0.0312	S
Ty9846_2005	IPD	2005	R	R	R	I	S	MDR	0.5	0.0625	S
Ty9849_2005	OPD	2005	R	R	R	I	S	MDR	0.25	0.0312	S
Ty9850_2005	OPD	2005	R	R	R	I	S	MDR	0.25	0.0625	S
Ty9863_2005	OPD	2005	R	R	R	I	S	MDR	0.25	0.0625	S
Ty988_2005	OPD	2005	S	S	S	I	S	Not-MDR	0.125	0.0312
Ty9895_2005	OPD	2005	S	S	S	I	S	Not-MDR	0.5	0.0156	S
Ty9900_2005	OPD	2005	R	R	R	I	S	MDR	0.125	0.0312	S
Ty9901_2005	IPD	2005	S	S	S	I	S	Not-MDR
Ty9913_2005	OPD	2005	S	S	S	I	S	Not-MDR	0.25	0.0312	S
Ty9921_2005	OPD	2005	R	R	R	I	S	MDR	0.5	0.0312	S
Ty9931_2005	OPD	2005	S	S	S	I	S	Not-MDR	0.125	0.0312	S
Ty9938_2005	OPD	2005	R	R	R	I	S	MDR	0.5	0.0312	S
Ty9941_2005	OPD	2005	R	R	R	I	S	MDR	0.125	0.0312	S
Ty9950_2005	OPD	2005	R	R	R	I	S	MDR	0.25	0.0312	S
Ty9954_2005	IPD	2005	R	R	R	I	S	MDR
Ty9958_2005	OPD	2005	R	R	R	I	S	MDR	0.25	0.0312	S
Ty9968_2005	OPD	2005	R	R	R	I	S	MDR	0.25	0.0312	S
Ty9971_2005	OPD	2005	R	R	R	I	S	MDR	0.25	0.0312	S
Ty9972_2005	OPD	2005	S	S	S	I	S	Not-MDR	0.5	0.0312	S
Ty9974_2005	OPD	2005	S	S	S	I	S	Not-MDR	0.5	0.0312	S
Ty9981_2005	OPD	2005	S	S	S	S	S	Not-MDR	0.0156	0.0156	S
Ty9993_2005	OPD	2005	S	R	R	I	S	Not-MDR	0.125	0.0312	S
Ty100_2006	OPD	2006	S	S	S	I	S	Not-MDR	0.25	0.0312
Ty10014_2006	OPD	2006	S	S	S	I	S	Not-MDR
Ty10212_2006	IPD	2006	R	R	R	I	S	MDR
Ty10213_2006	IPD	2006	R	R	R	I	S	MDR
Ty10236_2006	IPD	2006	R	R	R	I	S	MDR
Ty10237_2006	IPD	2006	R	R	R	I	S	MDR	0.25	0.0625
Ty10238_2006	IPD	2006	R	R	R	I	S	MDR
Ty10240_2006	IPD	2006	R	R	R	I	S	MDR	0.25	0.0625
Ty10241_2006	IPD	2006	R	R	R	I	S	MDR
Ty10242_2006	IPD	2006	R	R	R	I	S	MDR	0.25	0.0625
Ty10243_2006	IPD	2006	S	S	S	I	S	Not-MDR
Ty10244_2006	IPD	2006	R	R	R	I	S	MDR	0.25	0.0625
Ty10245_2006	OPD	2006	S	S	S	I	S	Not-MDR
Ty10246_2006	IPD	2006	S	S	S	I	S	Not-MDR
Ty10247_2006	IPD	2006	S	S	S	I	S	Not-MDR
Ty10249_2006	IPD	2006	S	S	S	I	S	Not-MDR	0.125	0.0312
Ty10250_2006	IPD	2006	S	S	S	I	S	Not-MDR
Ty10252_2006	IPD	2006	R	R	R	I	S	MDR
Ty10253_2006	IPD	2006	S	S	S	I	S	Not-MDR	0.125	0.0625
Ty10256_2006	IPD	2006	R	R	R	I	S	MDR	0.125	0.0625
Ty10257_2006	IPD	2006	R	R	R	I	S	MDR
Ty10258_2006	IPD	2006	S	S	S	I	S	Not-MDR
Ty10259_2006	IPD	2006	R	S		I		Not-MDR
Ty10389_2006	IPD	2006	S	S	S	S	S	Not-MDR
Ty10405_2006	OPD	2006	R	R	R	I	S	MDR
Ty10413_2006	OPD	2006	R	R	R	I	S	MDR
Ty10416_2006	IPD	2006	R	R	R	I	S	MDR
Ty10426_2006	IPD	2006	R	R	R	I		MDR
Ty10443_2006	IPD	2006	S	S	S	I	S	Not-MDR
Ty10456_2006	OPD	2006	R	R	R	I	S	MDR
Ty10464_2006	IPD	2006	R	R	R	I	S	MDR
Ty10470_2006	OPD	2006	R	R	R	I	S	MDR
Ty10488_2006	OPD	2006	R	R	R	I	S	MDR
Ty10489_2006	IPD	2006	R	R	R	I	S	MDR
Ty10494_2006	IPD	2006	R	R	R	I	S	MDR
Ty10498_2006	IPD	2006	S	S	S	I	S	Not-MDR	0.25	0.0312
Ty10500_2006	IPD	2006	R	R	R	I	S	MDR	0.125	0.0625
Ty10501_2006	IPD	2006	R	R	R	I	S	MDR	0.25	0.0625
Ty10504_2006	IPD	2006	S	S	S	I	S	Not-MDR	0.125	0.0625
Ty10507_2006	IPD	2006	R	R	R	I	S	MDR	0.25	0.0625
Ty10513_2006	IPD	2006	S	R	R	I	S	Not-MDR	0.125	0.0625
Ty10517_2006	IPD	2006	S	S	S	I	S	Not-MDR	0.5	0.0625
Ty10521_2006	IPD	2006	S	S	S	S	S	Not-MDR
Ty10529_2006	OPD	2006	S	S	S	I	S	Not-MDR
Ty10544_2006	IPD	2006	S	S	S	I	S	Not-MDR
Ty10554_2006	IPD	2006	S	S	S	I	S	Not-MDR	0.25	0.0312
Ty10556_2006	IPD	2006	S	S	S	I	S	Not-MDR	0.25	0.0312
Ty10577_2006	IPD	2006	S	S	S	I	S	Not-MDR	0.25	0.0625
Ty10593_2006	OPD	2006	R	R	R	I	S	MDR	0.5	0.0312
Ty10603_2006	IPD	2006	R	R	R	I	S	MDR	0.25	0.0625
Ty10609_2006	OPD	2006	R	R	R	I	S	MDR
Ty10614_2006	IPD	2006	R	R	R	I	S	MDR
Ty10616_2006	OPD	2006	S	S	S	I	S	Not-MDR
Ty10618_2006	IPD	2006	R	R	R	I	S	MDR	0.5	0.0312
Ty10633_2006	OPD	2006	S	S	S	I	S	Not-MDR
Ty10634_2006	OPD	2006	R	R	R	I	S	MDR
Ty10637_2006	IPD	2006	S	S	S	I	S	Not-MDR
Ty10639_2006	OPD	2006	S	S	S	I	S	Not-MDR
Ty10649_2006	IPD	2006	S	S	S	I	S	Not-MDR
Ty10653_2006	OPD	2006	R	R	R	I	S	MDR
Ty10661_2006	OPD	2006	S	S	S	I	S	Not-MDR
Ty1067_2006	OPD	2006	R	R	R	I	S	MDR	0.5	0.0625
Ty10677_2006	IPD	2006	R	R	R	I	S	MDR
Ty10703_2006	OPD	2006	S	S	S	I	S	Not-MDR	0.25	0.0312
Ty10704_2006	OPD	2006	S	S	S	S	S	Not-MDR	0.008	0.0312
Ty10706_2006	OPD	2006	S	S	S	I	S	Not-MDR	0.25	0.0312
Ty10708_2006	IPD	2006	S	S	S	I	S	Not-MDR	0.5	0.0156
Ty10709_2006	IPD	2006	S	S	S	I	S	Not-MDR	0.25	0.0312
Ty10714_2006	OPD	2006	R	R	R	I	S	MDR	0.5	0.0156
Ty10716_2006	OPD	2006	R	R	R	I	S	MDR	0.25	0.0312
Ty10720_2006	OPD	2006	S	S	S	I	S	Not-MDR	0.25	0.0312
Ty10724_2006	OPD	2006	R	R	R	I	S	MDR	0.25	0.0625
Ty10726_2006	OPD	2006	R	R	R	I	S	MDR	0.5	0.0312
Ty10728_2006	OPD	2006	R	R	R	I	S	MDR	0.5	0.0625
Ty10729_2006	OPD	2006	R	R	R	I	S	MDR	0.5	0.0625
Ty10731_2006	OPD	2006	R	R	R	I	S	MDR	0.25	0.0625
Ty10734_2006	IPD	2006	R	R	R	I	S	MDR	0.25	0.0625
Ty10735_2006	OPD	2006	R	R	R	I	S	MDR
Ty10736_2006	OPD	2006	S	R	S	I	S	Not-MDR	0.25	0.0625
Ty10737_2006	IPD	2006	R	R	R	I	S	MDR	0.25	0.0156
Ty1074_2006	OPD	2006	S	S	S	I	S	Not-MDR
Ty10741_2006	OPD	2006	S	S	S	I	S	Not-MDR	0.125	0.0312
Ty10746_2006	OPD	2006	R	R	R	I	S	MDR	0.25	0.0312
Ty10747_2006	OPD	2006	R	R	R	I	S	MDR	0.25	0.0625
Ty10756_2006	OPD	2006	R	R	R	I	S	MDR	0.25	0.0312
Ty10765_2006	OPD	2006	S	S	S	S	S	Not-MDR	0.0156	0.0156
Ty10767_2006	OPD	2006	R	R	R	I	S	MDR	0.125	0.0625
Ty10768_2006	OPD	2006	R	R	R	I	S	MDR	0.25	0.0625
Ty1077_2006	OPD	2006	R	R	R	I	S	MDR	0.5	0.0625
Ty10773_2006	OPD	2006	R	R	R	I	S	MDR	0.5	0.0625
Ty10774_2006	OPD	2006	S	S	S	I	S	Not-MDR
Ty10778_2006	OPD	2006	R	R	R	I	S	MDR	0.25	0.0625
Ty10779_2006	IPD	2006	R	R	R	I	S	MDR
Ty10783_2006	OPD	2006	R	R	R	I	S	MDR	0.25	0.0312
Ty10788_2006	OPD	2006	R	R	R	I	S	MDR	0.25	0.0625
Ty10789_2006	OPD	2006	S	S	S	S	S	Not-MDR
Ty1079_2006	OPD	2006	R	R	R	I	S	MDR	0.5	0.0625
Ty10794_2006	OPD	2006	S	S	S	I	S	Not-MDR	0.25	0.0625
Ty10802_2006	OPD	2006	R	R	R	I	S	MDR	0.5	0.5
Ty10803_2006	IPD	2006	R	R	R	I	S	MDR
Ty10804_2006	IPD	2006	S	S	S	I	S	Not-MDR
Ty10805_2006	IPD	2006	R	R	R	I	S	MDR
Ty10806_2006	IPD	2006	S	S	S	I	S	Not-MDR	0.0625	0.0312
Ty10807_2006	IPD	2006	R	R	R	I	S	MDR	0.25	0.0625
Ty10808_2006	OPD	2006	R	R	R	I	S	MDR	0.25	0.0625
Ty10809_2006	IPD	2006	R	R	R	I	S	MDR	0.125	0.0625
Ty1081_2006	OPD	2006	R	R	R	I	S	MDR	0.5	0.0625
Ty10810_2006	IPD	2006	R	R	R	I	S	MDR	0.125	0.0625
Ty10813_2006	IPD	2006	R	R	R	R	S	MDR	8	0.0312
Ty10814_2006	IPD	2006	R	R	R	I	S	MDR
Ty10815_2006	IPD	2006	S	S	S	S	S	Not-MDR
Ty10816_2006	IPD	2006	R	R	R	I	S	MDR
Ty10817_2006	OPD	2006	R	R	R	I	S	MDR	0.125	0.0625
Ty10818_2006	OPD	2006	R	R	R	I	S	MDR	0.25	0.0625
Ty10822_2006	OPD	2006	S	S	S	I	S	Not-MDR	0.125	0.0312
Ty1083_2006	IPD	2006	R	R	R	I	S	MDR
Ty10831_2006	OPD	2006	R	R	R	I	S	MDR	0.25	0.0625
Ty10838_2006	OPD	2006	R	R	R	I	S	MDR	0.25	0.0625
Ty1084_2006	OPD	2006	R	R	R	I	S	MDR	0.25	0.0625
Ty10842_2006	OPD	2006	S	S	S	S	S	Not-MDR	0.0156	0.0312
Ty10844_2006	OPD	2006	R	R	R	I	S	MDR	0.25	0.0312
Ty1085_2006	OPD	2006	S	S	S	I	S	Not-MDR	0.25	0.0156
Ty10857_2006	OPD	2006	S	S	S	I	S	Not-MDR	0.25	0.0312
Ty10870_2006	OPD	2006	S	S	S	I	S	Not-MDR	0.25	0.0312
Ty10871_2006	OPD	2006	R	R	R	I	S	MDR	0.25	0.0625
Ty10873_2006	OPD	2006	S	S	S	I	S	Not-MDR	0.25	0.0312
Ty10879_2006	OPD	2006	S	S	S	I	S	Not-MDR
Ty1088_2006	OPD	2006	S	S	S	I	S	Not-MDR	0.25	0.0312
Ty10884_2006	OPD	2006	R	R	R	I	S	MDR	0.5	0.5
Ty10887_2006	IPD	2006	R	R	R	I	S	MDR	0.25	0.0625
Ty10889_2006	OPD	2006	S	S	S	I	S	Not-MDR	0.125	0.0312
Ty10891_2006	OPD	2006	R	R	R	I	S	MDR	0.25	0.0625
Ty10892_2006	OPD	2006	S	S	S	S	S	Not-MDR	0.0156	0.008
Ty10894_2006	OPD	2006	R	R	R	I	S	MDR	0.25	0.125
Ty10895_2006	IPD	2006	S	S	S	I	S	Not-MDR
Ty10896_2006	OPD	2006	S	S	S	I	S	Not-MDR	0.125	0.0625
Ty10900_2006	OPD	2006	R	R	R	R	S	MDR	16	0.0625
Ty10901_2006	OPD	2006	R	R	R	I	S	MDR	0.25	0.0625
Ty10909_2006	OPD	2006	S	S	S	I	S	Not-MDR	0.25	0.0625
Ty10911_2006	OPD	2006	R	R	R	I	S	MDR	0.25	0.0625
Ty10922_2006	IPD	2006	R	R	R	I	S	MDR
Ty10924_2006	IPD	2006	S	S	S	I	S	Not-MDR	0.25	0.0156
Ty10925_2006	OPD	2006	S	S	S	I	S	Not-MDR	0.5	0.0312
Ty10926_2006	OPD	2006	R	R	R	I	S	MDR	0.25	0.0625
Ty10929_2006	OPD	2006	S	S	S	I	S	Not-MDR	0.25	0.0312
Ty10931_2006	OPD	2006	S	S	S	I	S	Not-MDR	0.25	0.0625
Ty10932_2006	OPD	2006	R	R	R	I	S	MDR	0.25	0.0625
Ty10936_2006	OPD	2006	R	R	R	I	S	MDR	0.25	0.0312
Ty10937_2006	IPD	2006	R	R	R	I	S	MDR	0.25	0.0625
Ty10938_2006	IPD	2006	R	R	R	I	S	MDR
Ty10942_2006	OPD	2006	R	R	R	S	S	MDR	0.0156	0.0312
Ty10948_2006	OPD	2006	R	R	R	I	S	MDR	0.5	0.0625
Ty1095_2006	OPD	2006	R	R	R	I	S	MDR	0.25	0.0625
Ty10961_2006	Popular	2006	R	R	R	I	S	MDR	0.25	0.0625
Ty10962_2006	Popular	2006	R	R	R	I	S	MDR	0.5	0.0625
Ty10963_2006	Popular	2006	R	R	R	I	S	MDR	0.25	0.0625
Ty10964_2006	Popular	2006	R	R	R	I	S	MDR	0.25	0.0625
Ty10965_2006	Popular	2006	R	R	R	I	S	MDR	0.5	0.0625
Ty10966_2006	Popular	2006	S	S	S	S	S	Not-MDR	0.0156	0.0312
Ty10967_2006	Popular	2006	S	S	S	I	S	Not-MDR	0.25	0.0625
Ty10968_2006	Popular	2006	R	R	R	I	S	MDR	0.5	0.0625
Ty10969_2006	Popular	2006	R	R	R	I	S	MDR	0.5	0.0625
Ty10970_2006	Popular	2006	R	R	R	I	S	MDR	0.5	0.0625
Ty10971_2006	Popular	2006	R	R	R	I	S	MDR	0.5	0.0625
Ty10972_2006	Popular	2006	R	R	R	I	S	MDR	0.5	0.0312
Ty10973_2006	Popular	2006	S	S	S	I	S	Not-MDR	0.125	0.0156
Ty10974_2006	Popular	2006	S	S	S	I	S	Not-MDR	0.25	0.0312
Ty10975_2006	Popular	2006	S	S	S	R	S	Not-MDR	1	0.0625
Ty10976_2006	Popular	2006	R	R	R	I	S	MDR	0.25	0.0625
Ty10977_2006	Popular	2006	S	S	S	I	S	Not-MDR	0.125	0.125
Ty10978_2006	Popular	2006	R	R	R	I	S	MDR	0.5	0.0312
Ty10979_2006	Popular	2006	S	S	S	I	S	Not-MDR	0.5	0.0312
Ty1098_2006	OPD	2006	R	R	R	I	S	MDR	0.5	0.0625
Ty10980_2006	Popular	2006	R	R	R	I	S	MDR	0.5	0.0312
Ty10981_2006	Popular	2006	R	R	R	I	S	MDR	0.25	0.0625
Ty10982_2006	Popular	2006	S	S	S	I	S	Not-MDR	0.125	0.0312
Ty10983_2006	Popular	2006	R	R	R	I	S	MDR	0.25	0.0625
Ty10984_2006	Popular	2006	S	S	S	I	S	Not-MDR	0.5	0.0625
Ty10985_2006	Popular	2006	R	R	R	I	S	MDR	0.25	0.0625
Ty10986_2006	Popular	2006	R	R	R	I	S	MDR	0.5	0.0625
Ty10987_2006	Popular	2006	R	R	R	I	S	MDR	0.5	0.0625
Ty10988_2006	Popular	2006	R	R	R	I	S	MDR	0.5	0.0625
Ty10989_2006	Popular	2006	R	R	R	I	S	MDR	0.5	0.0312
Ty10990_2006	Popular	2006	R	R	R	I	S	MDR	0.5	0.0312
Ty10991_2006	Popular	2006	R	R	R	I	S	MDR	0.5	0.0625
Ty10992_2006	Popular	2006	S	S	S	S	S	Not-MDR	0.0156	0.0312
Ty10993_2006	Popular	2006	R	R	R	I	S	MDR	0.5	0.0625
Ty10994_2006	Popular	2006	S	S	S	S	S	Not-MDR	0.0156	0.008
Ty10995_2006	Popular	2006	R	R	R	S	S	MDR	0.0156	0.008
Ty10996_2006	Popular	2006	R	R	R	I	S	MDR	0.5	0.0625
Ty10997_2006	Popular	2006	S	S	S	S	S	Not-MDR	0.0156	0.008
Ty10998_2006	Popular	2006	S	S	S	I	S	Not-MDR	0.25	0.0312
Ty10999_2006	Popular	2006	R	R	R	I	S	MDR	0.25	0.0625
Ty11000_2006	Popular	2006	R	R	R	I	S	MDR	0.25	0.0312
Ty11001_2006	Popular	2006	R	R	R	I	S	MDR	0.5	0.0625
Ty11002_2006	Popular	2006	R	R	R	I	S	MDR	0.25	0.0625
Ty11003_2006	Popular	2006	S	S	S	I	S	Not-MDR	0.125	0.0312
Ty11004_2006	Popular	2006	R	R	R	I	S	MDR	0.25	0.0625
Ty11005_2006	Popular	2006	S	S	S	I	S	Not-MDR	0.25	0.0312
Ty11006_2006	Popular	2006	R	R	R	I	S	MDR	0.25	0.0625
Ty11007_2006	Popular	2006	S	S	S	I	S	Not-MDR	0.25	0.0312
Ty11008_2006	Popular	2006	S	S	S	I	S	Not-MDR	0.25	0.0312
Ty11009_2006	Popular	2006	R	R	R	I	S	MDR	0.5	0.0625
Ty11010_2006	Popular	2006	R	R	R	I	S	MDR	0.5	0.0625
Ty11012_2006	Popular	2006	R	R	R	I	S	MDR	0.5	0.0625
Ty11013_2006	Popular	2006	R	R	R	I	S	MDR	0.25	0.0625
Ty11014_2006	Popular	2006	R	R	R	I	S	MDR	0.25	0.0625
Ty11015_2006	Popular	2006	R	R	R	I	S	MDR	0.5	0.0312
Ty11016_2006	Popular	2006	S	S	S	I	S	Not-MDR	0.5	0.0625
Ty11017_2006	Popular	2006	R	R	R	I	S	MDR	0.25	0.0312
Ty11018_2006	Popular	2006	R	R	R	I	S	MDR	0.25	0.0312
Ty11019_2006	Popular	2006	R	R	R	I	S	MDR	0.25	0.0312
Ty11020_2006	Popular	2006	S	S	S	I	S	Not-MDR	0.25	0.0312
Ty11021_2006	Popular	2006	S	S	S	I	S	Not-MDR	0.25	0.0312
Ty11022_2006	Popular	2006	R	R	R	I	S	MDR	0.5	0.0625
Ty11023_2006	Popular	2006	S	S	S	I	S	Not-MDR	0.25	0.0312
Ty11024_2006	Popular	2006	S	S	S	I	S	Not-MDR	0.5	0.0312
Ty11025_2006	Popular	2006	R	R	R	I	S	MDR	0.25	0.0312
Ty11026_2006	Popular	2006	S	S	S	I	S	Not-MDR	0.25	0.0625
Ty11027_2006	Popular	2006	S	S	S	I	S	Not-MDR	0.5	0.0625
Ty11028_2006	Popular	2006	R	R	R	I	S	MDR	0.25	0.0312
Ty11029_2006	Popular	2006	R	R	R	I	S	MDR	0.25	0.0625
Ty11030_2006	Popular	2006	R	R	R	I	S	MDR	0.5	0.0625
Ty11031_2006	Popular	2006	R	R	R	I	S	MDR	0.5	0.0312
Ty11032_2006	Popular	2006	R	R	R	I	S	MDR	0.5	0.0625
Ty11033_2006	Popular	2006	R	R	R	I	S	MDR	0.25	0.0312
Ty11034_2006	Popular	2006	S	S	S	S	S	Not-MDR	0.0156	0.0312
Ty11035_2006	Popular	2006	R	R	R	I	S	MDR	0.5	0.0312
Ty11036_2006	Popular	2006	R	R	R	I	S	MDR	0.25	0.0625
Ty11037_2006	Popular	2006	R	R	R	I	S	MDR	0.25	0.0312
Ty11039_2006	OPD	2006	R	R	R	I	S	MDR	0.25	0.0625
Ty11041_2006	Popular	2006	R	R	R	R	S	MDR	16	0.0312
Ty11042_2006	Popular	2006	R	R	R	I	S	MDR	0.25	0.0625
Ty11043_2006	Popular	2006	S	R	R	I	S	Not-MDR	0.25	0.0625
Ty11044_2006	Popular	2006	S	S	S	I	S	Not-MDR	0.5	0.0312
Ty11045_2006	Popular	2006	R	R	R	I	S	MDR	0.25	0.0625
Ty11046_2006	Popular	2006	R	R	R	I	S	MDR	0.5	0.0156
Ty1105_2006	OPD	2006	R	R	R	I	S	MDR	0.25	0.0312
Ty11052_2006	OPD	2006	R	R	R	I	S	MDR	0.5	0.0625
Ty11056_2006	IPD	2006	R	R	R	I	S	MDR
Ty11057_2006	OPD	2006	R	R	R	I	S	MDR	0.25	0.0625
Ty11061_2006	OPD	2006	R	R	R	I	S	MDR	0.5	0.0625
Ty11065_2006	OPD	2006	S	S	S	I	S	Not-MDR	0.25	0.0312
Ty11070_2006	OPD	2006	R	R	R	I	S	MDR
Ty11075_2006	OPD	2006	R	R	R	I	S	MDR	0.5	0.0625
Ty11089_2006	OPD	2006	R	R	R	I	S	MDR	0.25	0.0625
Ty1109_2006	OPD	2006	R	R	R	I	S	MDR	0.5	0.0625
Ty11091_2006	OPD	2006	R	R	R	I	S	MDR	0.25	0.0312
Ty11092_2006	OPD	2006	R	R	R	I	S	MDR	0.5	0.0625
Ty11093_2006	OPD	2006	R	R	R	I	S	MDR	0.5	0.0625
Ty11095_2006	OPD	2006	R	R	R	I	S	MDR	0.25	0.0625
Ty11097_2006	OPD	2006	S	S	S	I	S	Not-MDR	0.25	0.0312
Ty1110_2006	OPD	2006	R	S	S	I	S	Not-MDR	0.25	0.0312
Ty11102_2006	OPD	2006	R	R	R	I	S	MDR
Ty11105_2006	OPD	2006	R	R	R	I	S	MDR	0.25	0.0625
Ty1111_2006	OPD	2006	R	R	R	I	S	MDR	0.5	0.0625
Ty11114_2006	OPD	2006	R	R	R	I	S	MDR	0.5	0.0312
Ty11119_2006	OPD	2006	R	R	R	I	S	MDR	0.5	0.0312
Ty1112_2006	IPD	2006	R	R	R	I	S	MDR	0.25	0.0625
Ty11121_2006	OPD	2006	S	S	S	S	S	Not-MDR	0.0156	0.0156
Ty11123_2006	OPD	2006	S	S	S	I	S	Not-MDR	0.25	0.0625
Ty11126_2006	IPD	2006	R	R	R	I	S	MDR
Ty11135_2006	OPD	2006	R	R	R	R	S	MDR	16	0.0312
Ty11138_2006	OPD	2006	R	R	R	I	S	MDR
Ty1114_2006	OPD	2006	R	R	R	I	S	MDR	0.5	0.0625
Ty11141_2006	OPD	2006	S	S	S	I	S	Not-MDR	0.25	0.0312
Ty11148_2006	OPD	2006	R	R	R	I	S	MDR	0.5	0.0625
Ty11149_2006	OPD	2006	R	R	R	I	S	MDR	0.5	0.0625
Ty11154_2006	OPD	2006	R	R	R	I	S	MDR	0.25	0.0312
Ty11159_2006	OPD	2006	R	R	R	I	S	MDR	0.5	0.0625
Ty11163_2006	OPD	2006	R	R	R	I	S	MDR	0.5	0.0312
Ty11166_2006	OPD	2006	S	S	S	I	S	Not-MDR	0.125	0.0312
Ty11167_2006	OPD	2006	R	R	R	I	S	MDR
Ty11174_2006	OPD	2006	R	R	R	I	S	MDR	0.25	0.0625
Ty11179_2006	OPD	2006	R	R	R	I	S	MDR
Ty1118_2006	OPD	2006	R	R	R	I	S	MDR	0.5	0.0625
Ty11185_2006	OPD	2006	R	R	R	I	S	MDR	0.25	0.0625
Ty11187_2006	OPD	2006	R	R	R	I	S	MDR	0.25	0.0625
Ty11188_2006	OPD	2006	S	S	S	I	S	Not-MDR	0.25	0.0156
Ty11189_2006	OPD	2006	S	S	S	I	S	Not-MDR	0.25	0.0312
Ty1119_2006	IPD	2006	S	S	S	I	S	Not-MDR
Ty11200_2006	OPD	2006	R	R	R	I	S	MDR	0.25	0.0625
Ty11209_2006	OPD	2006	R	R	R	I	S	MDR	0.25	0.0312
Ty11211_2006	OPD	2006	R	R	R	I	S	MDR
Ty11218_2006	OPD	2006	R	R	R	I	S	MDR	0.5	0.0312
Ty11223_2006	OPD	2006	R	R	R	I	S	MDR	0.25	0.0625
Ty11225_2006	OPD	2006	R	R	R	I	S	MDR	0.25	0.0625
Ty11232_2006	IPD	2006	S	S	S	I	S	Not-MDR
Ty11239_2006	OPD	2006	R	R	R	I	S	MDR	0.25	0.0312
Ty11240_2006	OPD	2006	S	S	S	I	S	Not-MDR	0.25	0.0312
Ty11241_2006	OPD	2006	S	S	S	S	S	Not-MDR	0.0156	0.008
Ty11242_2006	IPD	2006	R	R	R	I	S	MDR
Ty11243_2006	OPD	2006	R	R	R	I	S	MDR	0.25	0.0625
Ty11246_2006	OPD	2006	R	R	R	I	S	MDR	0.25	0.0625
Ty11249_2006	OPD	2006	R	R	R	I	S	MDR	0.5	0.0625
Ty11252_2006	OPD	2006	S	S	S	I	S	Not-MDR	0.25	0.0625
Ty11255_2006	OPD	2006	S	S	S	I	S	Not-MDR	0.25	0.0156
Ty11257_2006	OPD	2006	S	S	S	I	S	Not-MDR	0.25	0.0625
Ty11258_2006	OPD	2006	R	R	R	I	S	MDR	0.25	0.0625
Ty11262_2006	OPD	2006	S	S	S	I	S	Not-MDR	0.25	0.0156
Ty11265_2006	OPD	2006	S	S	S	I	S	Not-MDR
Ty11267_2006	OPD	2006	R	R	R	I	S	MDR	0.5	0.0625
Ty11271_2006	OPD	2006	S	S	S	I	S	Not-MDR	0.5	0.0312
Ty11273_2006	OPD	2006	R	R	R	I	S	MDR	0.25	0.0312
Ty11280_2006	Popular	2006	R	R	R	I	S	MDR	0.25	0.0312
Ty11282_2006	Popular	2006	S	S	S	I	S	Not-MDR	0.25	0.0312
Ty11284_2006	Popular	2006	R	R	R	R	S	MDR	16	0.0625
Ty11285_2006	Popular	2006	R	R	R	I	S	MDR	0.5	0.0625
Ty11293_2006	Popular	2006	R	R	R	I	S	MDR	0.25	0.0625
Ty11298_2006	Popular	2006	R	R	R	I	S	MDR	0.25	0.0625
Ty11299_2006	Popular	2006	R	R	R	I	S	MDR	0.5	0.0625
Ty11302_2006	Popular	2006	R	R	R	I	S	MDR	0.5	0.0625
Ty11303_2006	Popular	2006	R	R	R	I	S	MDR	0.25	0.0625
Ty11307_2006	Popular	2006	R	R	R	I	S	MDR	0.25	0.0625
Ty11308_2006	Popular	2006	R	R	R	I	S	MDR	0.125	0.0312
Ty11310_2006	Popular	2006	S	S	S	S	S	Not-MDR	0.008	0.0156
Ty11311_2006	Popular	2006	R	R	R	I	S	MDR	0.25	0.0625
Ty11312_2006	Popular	2006	R	R	R	I	S	MDR	0.25	0.0625
Ty11314_2006	Popular	2006	R	R	R	I	S	MDR	0.5	0.0312
Ty11317_2006	Popular	2006	R	R	R	S	S	MDR	0.0156	0.0625
Ty11318_2006	Popular	2006	R	R	R	I	S	MDR	0.125	0.0625
Ty11321_2006	Popular	2006	R	R	R	R	S	MDR	1	0.0625
Ty11325_2006	Popular	2006	S	S	S	I	S	Not-MDR	0.125	0.0312
Ty11326_2006	Popular	2006	R	R	R	S	S	MDR	0.0312	0.0312
Ty11330_2006	Popular	2006	S	S	S	I	S	Not-MDR	0.0625	0.0312
Ty11331_2006	Popular	2006	R	R	R	I	S	MDR	0.25	0.0625
Ty11332_2006	Popular	2006	S	S	S	I	S	Not-MDR	0.125	0.0312
Ty11333_2006	Popular	2006	R	R	R	I	S	MDR	0.25	0.0312
Ty11334_2006	Popular	2006	R	R	R	I	S	MDR	0.5	0.0312
Ty11337_2006	Popular	2006	S	S	S	I	S	Not-MDR	0.5	0.0312
Ty11338_2006	Popular	2006	R	R	R	I	S	MDR	0.5	0.0625
Ty11345_2006	Popular	2006	R	R	R	I	S	MDR	0.5	0.0625
Ty11346_2006	Popular	2006	R	R	R	I	S	MDR	0.5	0.0625
Ty11347_2006	Popular	2006	R	R	R	I	S	MDR	0.25	0.0312
Ty11348_2006	Popular	2006	R	R	R	I	S	MDR	0.5	0.0312
Ty11353_2006	Popular	2006	R	R	R	I	S	MDR	0.25	0.0312
Ty11355_2006	Popular	2006	S	S	S	I	S	Not-MDR	0.5	0.0625
Ty11364_2006	Popular	2006	R	R	R	I	S	MDR	0.25	0.125
Ty11365_2006	Popular	2006	R	R	R	I	S	MDR	0.25	0.0625
Ty11366_2006	Popular	2006	R	R	R	I	S	MDR	0.125	0.0625
Ty11373_2006	Popular	2006	R	R	R	I	S	MDR	0.25	0.0312
Ty11374_2006	Popular	2006	S	S	S	I	S	Not-MDR	0.5	0.0625
Ty11376_2006	Popular	2006	R	R	R	I	S	MDR	0.25	0.0312
Ty11378_2006	Popular	2006	S	S	S	I	S	Not-MDR	0.25	0.0312
Ty11384_2006	Popular	2006	S	S	S	I	S	Not-MDR	0.125	0.0312
Ty11385_2006	Popular	2006	R	R	R	I	S	MDR	0.25	0.0625
Ty11386_2006	Popular	2006	S	S	S	I	S	Not-MDR	0.25	0.0312
Ty11391_2006	Popular	2006	R	R	R	I	S	MDR	0.25	0.0625
Ty11392_2006	Popular	2006	S	S	S	I	S	Not-MDR	0.25	0.0312
Ty11395_2006	Popular	2006	S	S	S	I	S	Not-MDR	0.25	0.0312
Ty11396_2006	Popular	2006	S	S	S	I	S	Not-MDR	0.125	0.0312
Ty11398_2006	Popular	2006	R	R	R	I	S	MDR	0.25	0.0312
Ty11403_2006	Popular	2006	R	R	R	I	S	MDR	0.25	0.0625
Ty11404_2006	Popular	2006	R	R	R	I	S	MDR	0.25	0.0625
Ty11405_2006	Popular	2006	R	R	R	I	S	MDR	0.25	0.0625
Ty11409_2006	Popular	2006	S	S	S	I	S	Not-MDR	0.25	0.0312
Ty11410_2006	Popular	2006	S	S	S	I	S	Not-MDR	0.25	0.0312
Ty11414_2006	Popular	2006	R	R	R	I	S	MDR	0.5	0.0625
Ty11418_2006	Popular	2006	S	S	S	I	S	Not-MDR	0.25	0.0312
Ty11423_2006	Popular	2006	S	S	S	I	S	Not-MDR	0.125	0.0312
Ty11425_2006	Popular	2006	R	R	R	I	S	MDR	0.25	0.0312
Ty11426_2006	Popular	2006	S	S	S	I	S	Not-MDR	0.25	0.0312
Ty11427_2006	Popular	2006	S	S	S	I	S	Not-MDR	0.5	0.0312
Ty11429_2006	Popular	2006	R	R	R	I	S	MDR	0.5	0.0625
Ty11430_2006	Popular	2006	R	R	R	I	S	MDR	0.0625	0.0312
Ty11431_2006	Popular	2006	S	S	S	I	S	Not-MDR	0.25	0.0156
Ty11432_2006	Popular	2006	R	R	R	I	S	MDR	0.25	0.0312
Ty11433_2006	Popular	2006	R	R	R	I	S	MDR	0.5	0.0312
Ty11434_2006	Popular	2006	S	S	S	I	S	Not-MDR	0.25	0.0312
Ty11435_2006	Popular	2006	S	S	S	I	S	Not-MDR	0.5	0.0312
Ty11439_2006	Popular	2006	S	S	S	I	S	Not-MDR	0.25	0.0312
Ty11443_2006	Popular	2006	S	S	S	S	S	Not-MDR	0.0156	0.0625
Ty11446_2006	Popular	2006	R	R	R	I	S	MDR	0.25	0.0625
Ty11448_2006	Popular	2006	R	R	R	I	S	MDR	0.25	0.0625
Ty11449_2006	Popular	2006	S	S	S	S	S	Not-MDR	0.0312	0.008
Ty11454_2006	Popular	2006	R	R	R	I	S	MDR	0.25	0.0625
Ty11456_2006	Popular	2006	S	S	S	I	S	Not-MDR	0.5	0.0312
Ty11457_2006	Popular	2006	R	R	R	S	S	MDR	0.0156	0.0156
Ty11458_2006	Popular	2006	S	S	S	I	S	Not-MDR	0.5	0.0625
Ty11463_2006	Popular	2006	R	R	R	I	S	MDR	0.5	0.0625
Ty11470_2006	Popular	2006	R	R	R	I	S	MDR	0.5	0.0312
Ty11471_2006	Popular	2006	R	R	R	I	S	MDR	0.5	0.0625
Ty11472_2006	Popular	2006	S	S	S	I	S	Not-MDR	0.5	0.0312
Ty11474_2006	Popular	2006	R	R	R	I	S	MDR	0.5	0.0625
Ty11477_2006	Popular	2006	R	R	R	I	S	MDR	0.5	0.0625
Ty11478_2006	Popular	2006	S	S	S	S	S	Not-MDR	0.0156	0.0156
Ty11483_2006	Popular	2006	R	R	R	I	S	MDR	0.25	0.0312
Ty11484_2006	Popular	2006	S	S	S	I	S	Not-MDR	0.25	0.0312
Ty11485_2006	Popular	2006	S	S	S	I	S	Not-MDR	0.25	0.0625
Ty11486_2006	Popular	2006	R	R	R	I	S	MDR	0.25	0.0156
Ty11487_2006	Popular	2006	S	S	S	S	S	Not-MDR	0.0312	0.0312
Ty11491_2006	Popular	2006	R	R	R	R	S	MDR	8	0.0312
Ty11492_2006	Popular	2006	R	R	R	I	S	MDR	0.25	0.0625
Ty11495_2006	Popular	2006	R	R	R	I	S	MDR	0.25	0.0312
Ty11498_2006	Popular	2006	S	S	S	I	S	Not-MDR	0.25	0.0312
Ty11499_2006	Popular	2006	R	R	R	I	S	MDR	0.25	0.0625
Ty115_2006	OPD	2006	R	R	R	I	S	MDR
Ty11503_2006	Popular	2006	R	R	R	I	S	MDR	0.25	0.0625
Ty11506_2006	Popular	2006	S	S	S	I	S	Not-MDR	0.5	0.0625
Ty11507_2006	Popular	2006	R	R	R	I	S	MDR	0.5	0.0625
Ty11509_2006	Popular	2006	R	R	R	I	S	MDR	0.25	0.0625
Ty11510_2006	Popular	2006	R	R	R	S	S	MDR	0.0156	0.0312
Ty11516_2006	Popular	2006	R	R	R	I	S	MDR	0.5	0.0156
Ty11521_2006	Popular	2006	S	S	S	S	S	Not-MDR	0.0312	0.0156
Ty11522_2006	Popular	2006	R	R	R	I	S	MDR	0.5	0.0312
Ty11525_2006	Popular	2006	S	S	S	I	S	Not-MDR	0.25	0.0312
Ty11526_2006	Popular	2006	S	S	S	I	S	Not-MDR	0.25	0.0156
Ty11527_2006	Popular	2006	R	R	R	I	S	MDR	0.5	0.0625
Ty11543_2006	Popular	2006	S	S	S	I	S	Not-MDR	0.25	0.0312
Ty11569_2006	Popular	2006	R	R	R	I	S	MDR	0.25	0.0312
Ty11585_2006	Popular	2006	R	R	R	I	S	MDR	0.5	0.0312
Ty11588_2006	Popular	2006	R	R	R	R	S	MDR	1	0.0312
Ty11592_2006	Popular	2006	R	R	R	I	S	MDR	0.25	0.0625
Ty11605_2006	Popular	2006	R	R	R	I	S	MDR	0.25	0.0625
Ty11606_2006	Popular	2006	R	R	R	I	S	MDR	0.25	0.0312
Ty11607_2006	Popular	2006	S	S	S	I	S	Not-MDR	0.25	0.0156
Ty11612_2006	Popular	2006	R	R	R	I	S	MDR	0.5	0.0625
Ty11614_2006	Popular	2006	S	S	S	I	S	Not-MDR	0.25	0.0312	S
Ty11617_2006	Popular	2006	S	S	S	I	S	Not-MDR	0.5	0.0625
Ty11626_2006	Popular	2006	R	R	R	I	S	MDR	0.5	0.0625
Ty11634_2006	Popular	2006	R	R	R	I	S	MDR	0.25	0.0312
Ty11638_2006	Popular	2006	S	S	S	I	S	Not-MDR	0.5	0.0625
Ty11644_2006	Popular	2006	R	R	R	I	S	MDR	0.25	0.0312
Ty11646_2006	Popular	2006	R	R	R	I	S	MDR	0.5	0.0625
Ty11651_2006	Popular	2006	R	R	R	I	S	MDR	0.5	0.0625
Ty11653_2006	Popular	2006	R	R	R	I	S	MDR	0.25	0.0625
Ty11656_2006	Popular	2006	S	S	S	I	S	Not-MDR	0.25	0.0625
Ty11657_2006	Popular	2006	S	S	S	S	S	Not-MDR	0.0156	0.0156
Ty11659_2006	Popular	2006	S	S	S	I	S	Not-MDR	0.25	0.0312
Ty11663_2006	Popular	2006	R	R	R	I	S	MDR	0.5	0.0312
Ty11666_2006	Popular	2006	R	R	R	I	S	MDR	0.5	0.0625
Ty11667_2006	Popular	2006	R	R	R	I	S	MDR	0.5	0.0625
Ty11668_2006	Popular	2006	R	R	R	I	S	MDR	0.5	0.0312
Ty11670_2006	Popular	2006	R	R	R	I	S	MDR	0.5	0.0312
Ty11673_2006	Popular	2006	S	S	S	I	S	Not-MDR	0.25	0.0312
Ty11674_2006	Popular	2006	R	R	R	I	S	MDR	0.5	0.0312
Ty11675_2006	Popular	2006	R	R	R	I	S	MDR	0.5	0.0312
Ty11684_2006	Popular	2006	S	S	S	I	S	Not-MDR	0.25	0.0312
Ty11685_2006	Popular	2006	R	R	R	I	S	MDR	0.25	0.0625
Ty11687_2006	Popular	2006	S	S	S	S	S	Not-MDR	0.0156	0.0312
Ty11688_2006	Popular	2006	S	S	S	I	S	Not-MDR	0.25	0.0312
Ty11689_2006	Popular	2006	S	S	S	I	S	Not-MDR	0.125	0.0312
Ty11693_2006	Popular	2006	S	S	S	I	S	Not-MDR	0.25	0.0625
Ty11696_2006	Popular	2006	S	S	S	I	S	Not-MDR	0.25	0.0625
Ty11697_2006	Popular	2006	R	R	R	I	S	MDR	0.25	0.0312
Ty11698_2006	Popular	2006	R	R	R	I	S	MDR	0.25	0.0625
Ty11700_2006	Popular	2006	S	S	S	I	S	Not-MDR	0.25	0.0312
Ty11701_2006	Popular	2006	S	S	S	I	S	Not-MDR	0.25	0.0156
Ty11702_2006	Popular	2006	R	R	R	I	S	MDR	0.25	0.0312
Ty11703_2006	Popular	2006	R	R	R	R	S	MDR	1	0.0625
Ty11706_2006	Popular	2006	R	R	R	I	S	MDR	0.25	0.0312
Ty11707_2006	Popular	2006	S	R	R	I	S	Not-MDR	0.25	0.0312
Ty11712_2006	Popular	2006	S	S	S	I	S	Not-MDR	0.125	0.0625
Ty11713_2006	Popular	2006	S	S	S	I	S	Not-MDR	0.5	0.0312
Ty11715_2006	Popular	2006	R	R	R	I	S	MDR	0.5	0.0625
Ty11716_2006	Popular	2006	R	R	R	I	S	MDR	0.5	0.0625
Ty11719_2006	Popular	2006	S	S	S	I	S	Not-MDR	0.125	0.0156
Ty11722_2006	Popular	2006	S	S	S	I	S	Not-MDR	0.125	0.0625
Ty11723_2006	Popular	2006	S	S	S	I	S	Not-MDR	0.125	0.0625
Ty11724_2006	Popular	2006	R	R	R	I	S	MDR	0.5	0.0625
Ty11727_2006	Popular	2006	S	S	S	I	S	Not-MDR	0.25	0.0312
Ty11729_2006	Popular	2006	R	R	R	I	S	MDR	0.25	0.0625
Ty11730_2006	Popular	2006	R	R	R	I	S	MDR	0.5	0.0625
Ty11731_2006	Popular	2006	R	R	R	I	S	MDR	0.5	0.0625
Ty11736_2006	Popular	2006	R	S	S	R	S	Not-MDR	4	0.0625
Ty11737_2006	Popular	2006	S	S	S	I	S	Not-MDR	0.25	0.0625
Ty11738_2006	Popular	2006	S	S	S	I	S	Not-MDR	0.25	0.0625
Ty11739_2006	Popular	2006	R	R	R	I	S	MDR	0.25	0.0625
Ty11740_2006	Popular	2006	R	R	R	I	S	MDR	0.25	0.0625
Ty11743_2006	Popular	2006	R	R	R	I	S	MDR	0.5	0.0625
Ty11745_2006	Popular	2006	R	R	R	I	S	MDR	0.25	0.0625
Ty11746_2006	Popular	2006	R	R	R	I	S	MDR	0.25	0.0312
Ty11749_2006	Popular	2006	S	R	R	I	S	Not-MDR	0.25	0.0625
Ty11750_2006	Popular	2006	R	R	R	I	S	MDR	0.5	0.0625
Ty11751_2006	Popular	2006	R	R	R	I	S	MDR	0.25	0.0625
Ty11752_2006	Popular	2006	R	R	R	I	S	MDR	0.25	0.0312
Ty11753_2006	Popular	2006	R	R	R	I	S	MDR	0.25	0.0312
Ty11754_2006	Popular	2006	R	R	R	I	S	MDR	0.25	0.0312
Ty11756_2006	Popular	2006	S	S	S	I	S	Not-MDR	0.5	0.0312
Ty11760_2006	Popular	2006	R	R	R	I	S	MDR	0.5	0.0625
Ty11761_2006	Popular	2006	S	S	S	I	S	Not-MDR	0.25	0.0625
Ty11766_2006	Popular	2006	R	R	R	I	S	MDR	0.25	0.0312
Ty11769_2006	Popular	2006	S	S	S	I	S	Not-MDR	0.5	0.0625
Ty11770_2006	Popular	2006	S	S	S	I	S	Not-MDR	0.125	0.0625
Ty11774_2006	Popular	2006	R	R	R	I	S	MDR	0.5	0.0625
Ty11778_2006	Popular	2006	S	S	S	R	S	Not-MDR	1	0.0625
Ty11779_2006	Popular	2006	R	R	R	I	S	MDR	0.5	0.0312
Ty11780_2006	Popular	2006	R	R	R	I	S	MDR	0.5	0.0625
Ty11781_2006	Popular	2006	S	S	S	I	S	Not-MDR	0.25	0.0312
Ty11782_2006	Popular	2006	R	R	R	I	S	MDR	0.5	0.0312
Ty11784_2006	Popular	2006	R	R	R	I	S	MDR	0.5	0.0312
Ty11785_2006	Popular	2006	S	S	S	I	S	Not-MDR	0.25	0.0312
Ty11786_2006	Popular	2006	S	S	S	I	S	Not-MDR	0.25	0.0312
Ty11787_2006	Popular	2006	R	R	R	I	S	MDR	0.25	0.0312
Ty11789_2006	Popular	2006	R	R	R	I	S	MDR	0.5	0.0312
Ty11790_2006	Popular	2006	R	R	R	I	S	MDR	0.5	0.0625
Ty11791_2006	Popular	2006	R	R	R	I	S	MDR	0.5	0.0625
Ty11792_2006	Popular	2006	R	R	R	I	S	MDR	0.5	0.0312
Ty11794_2006	Popular	2006	R	R	R	I	S	MDR	0.5	0.0625
Ty11795_2006	Popular	2006	S	R	S	I	S	Not-MDR	0.5	0.0625
Ty11796_2006	Popular	2006	S	S	S	I	S	Not-MDR	0.5	0.0312
Ty11802_2006	Popular	2006	S	S	S	I	S	Not-MDR	0.25	0.0312
Ty11805_2006	Popular	2006	R	R	R	I	S	MDR	0.5	0.0312
Ty11807_2006	Popular	2006	R	R	R	I	S	MDR	0.5	0.0312
Ty11808_2006	Popular	2006	S	S	S	I	S	Not-MDR	0.25	0.0312
Ty11809_2006	Popular	2006	S	S	S	I	S	Not-MDR	0.25	0.0312
Ty11810_2006	Popular	2006	S	R	R	I	S	Not-MDR	0.5	0.0312
Ty11814_2006	Popular	2006	S	R	R	I	S	Not-MDR	0.5	0.0625
Ty11815_2006	Popular	2006	R	R	R	I	S	MDR	0.5	0.0312
Ty11817_2006	Popular	2006	R	R	R	I	S	MDR	0.5	0.0312
Ty11823_2006	Popular	2006	S	S	S	I	S	Not-MDR	0.125	0.0312
Ty11825_2006	Popular	2006	S	S	S	I	S	Not-MDR	0.5	0.0625
Ty11828_2006	Popular	2006	S	R	S	R	S	Not-MDR	1	0.0625
Ty11831_2006	Popular	2006	R	R	R	I	S	MDR	0.5	0.0625
Ty11839_2006	Popular	2006	R	R	R	R	S	MDR	1	0.0625
Ty11841_2006	Popular	2006	S	S	S	I	S	Not-MDR	0.25	0.0312
Ty11844_2006	Popular	2006	S	S	S	I	S	Not-MDR	0.5	0.0312
Ty11846_2006	Popular	2006	S	S	S	I	S	Not-MDR	0.5	0.0625
Ty11847_2006	Popular	2006	R	R	R	R	S	MDR	1	0.0625
Ty11854_2006	Popular	2006	R	R	R	I	S	MDR	0.5	0.0312
Ty11855_2006	Popular	2006	R	R	R	I	S	MDR	0.5	0.0312
Ty11857_2006	Popular	2006	R	R	R	I	S	MDR	0.5	0.0312
Ty11861_2006	Popular	2006	R	R	R	I	S	MDR	0.5	0.0312
Ty11879_2006	Popular	2006	R	R	R	I	S	MDR	0.25	0.0312
Ty11894_2006	Popular	2006	S	S	S	S	S	Not-MDR	0.008	0.0312
Ty11900_2006	Popular	2006	S	S	S	S	S	Not-MDR	0.008	0.0312
Ty11908_2006	Popular	2006	R	R	R	I	S	MDR	0.125	0.0625
Ty11909_2006	Popular	2006	R	R	R	I	S	MDR	0.25	0.0312
Ty11926_2006	Popular	2006	R	R	R	R	S	MDR	1	0.0625
Ty11930_2006	Popular	2006	S	S	S	I	S	Not-MDR	0.25	0.0625
Ty11932_2006	Popular	2006	R	R	R	I	S	MDR	0.25	0.0625
Ty11938_2006	Popular	2006	S	S	S	I	S	Not-MDR	0.25	0.0156
Ty11945_2006	Popular	2006	S	S	S	I	S	Not-MDR	0.125	0.0312
Ty11951_2006	Popular	2006	R	R	R	I	S	MDR	0.25	0.0625
Ty11958_2006	Popular	2006	R	R	R	I	S	MDR	0.25	0.0625
Ty11962_2006	Popular	2006	R	R	R	R	S	MDR	16	0.0625
Ty11971_2006	Popular	2006	R	R	R	I	S	MDR	0.125	0.0625
Ty11974_2006	Popular	2006	R	R	R	I	S	MDR	0.25	0.0625
Ty11975_2006	Popular	2006	R	R	R	I	S	MDR	0.25	0.0312
Ty11984_2006	Popular	2006	S	S	S	I	S	Not-MDR	0.25	0.0312
Ty11992_2006	Popular	2006	S	S	S	I	S	Not-MDR	0.25	0.0625
Ty11995_2006	Popular	2006	R	R	R	I	S	MDR	0.25	0.0625
Ty12006_2006	Popular	2006	S	S	S	I	S	Not-MDR	0.25	0.0312
Ty12007_2006	Popular	2006	S	S	S	I	S	Not-MDR	0.5	0.0625
Ty12010_2006	Popular	2006	S	S	S	I	S	Not-MDR	0.25	0.0156
Ty12012_2006	Popular	2006	S	S	S	I	S	Not-MDR	0.25	0.0156
Ty12015_2006	Popular	2006	R	R	R	I	S	MDR	0.5	0.0625
Ty12021_2006	Popular	2006	S	S	S	I	S	Not-MDR	0.125	0.0312
Ty12023_2006	Popular	2006	R	R	R	I	S	MDR	0.5	0.0625
Ty12040_2006	Popular	2006	S	S	S	I	S	Not-MDR	0.25	0.0312
Ty12041_2006	Popular	2006	R	R	R	I	S	MDR	0.25	0.0625
Ty12046_2006	Popular	2006	R	R	R	I	S	MDR	0.25	0.0625
Ty12048_2006	Popular	2006	S	S	S	S	S	Not-MDR	0.0156	0.008
Ty12053_2006	Popular	2006	R	R	R	I	S	MDR	0.5	0.0625
Ty12057_2006	Popular	2006	S	S	S	I	S	Not-MDR	0.0625	0.0312
Ty12058_2006	Popular	2006	R	R	R	I	S	MDR	0.25	0.0625
Ty12060_2006	Popular	2006	R	R	R	I	S	MDR	0.5	0.0625
Ty12062_2006	Popular	2006	R	R	R	I	S	MDR	0.25	0.0625
Ty12063_2006	Popular	2006	R	R	R	I	S	MDR	0.25	0.0625
Ty12064_2006	Popular	2006	R	R	R	I	S	MDR	0.5	0.0625
Ty12067_2006	Popular	2006	R	R	R	I	S	MDR	0.5	0.0625
Ty12068_2006	Popular	2006	S	S	S	I	S	Not-MDR	0.125	0.0312
Ty137_2006	IPD	2006	S	S	S	I	S	Not-MDR
Ty140_2006	IPD	2006	S	S	S	I	S	Not-MDR
Ty157_2006	IPD	2006	R	R	R	I	S	MDR
Ty1636_2006	OPD	2006	R	R	R	I	S	MDR	0.5	0.0625
Ty1637_2006	IPD	2006	R	R	R	I	S	MDR	0.125	0.0625
Ty1638_2006	OPD	2006	R	R	R	I	S	MDR	0.5	0.0312
Ty1640_2006	IPD	2006	S	S	S	I	S	Not-MDR	0.25	0.0625
Ty1641_2006	OPD	2006	S	S	S	I	S	Not-MDR	0.25	0.0625
Ty1643_2006	OPD	2006	R	R	R	I	S	MDR	0.5	0.0312
Ty1644_2006	OPD	2006	S	S	S	I	S	Not-MDR	0.5	0.0312
Ty177_2006	IPD	2006	R	R	R	I	S	MDR
Ty182_2006	IPD	2006	I	S	S	I	S	Not-MDR	0.5	0.0156
Ty2_2006	IPD	2006	S	S	S	I	S	Not-MDR
Ty200_2006	OPD	2006	R	R	R	I	S	MDR
Ty2122_2006	OPD	2006	R	R	R	I	S	MDR	0.5	0.0625
Ty2123_2006	IPD	2006	R	R	R	I	S	MDR	0.25	0.0625
Ty2124_2006	OPD	2006	R	R	R	I	S	MDR	0.5	0.0625
Ty2127_2006	OPD	2006	R	R	R	I	S	MDR	0.5	0.0312
Ty2129_2006	OPD	2006	R	R	R	I	S	MDR	0.5	0.0625
Ty2130_2006	OPD	2006	R	R	R	I	S	MDR	0.25	0.0312
Ty228_2006	OPD	2006	R	R	R	I	S	MDR
Ty292_2006	IPD	2006	S	S	S	I	S	Not-MDR
Ty2991_2006	IPD	2006	R	R	R	I	S	MDR
Ty2992_2006	OPD	2006	R	R	R	I	S	MDR	0.25	0.0625
Ty2995_2006	OPD	2006	S	S	S	I	S	Not-MDR	0.25	0.0312
Ty2998_2006	OPD	2006	R	R	R	I	S	MDR	0.5	0.0312
Ty3001_2006	OPD	2006	S	S	S	S	S	Not-MDR	0.0156	0.008
Ty3003_2006	OPD	2006	R	R	R	I	S	MDR	0.25	0.0312
Ty3004_2006	IPD	2006	S	S	S	I	S	Not-MDR	0.0625	0.0312
Ty3005_2006	OPD	2006	R	R	R	I	S	MDR	0.25	0.0312
Ty3006_2006	IPD	2006	R	R	R	I	S	MDR	0.25	0.125
Ty309_2006	IPD	2006	R	R	R	I	S	MDR
Ty32_2006	IPD	2006	R	R	R	I	S	MDR
Ty323_2006	OPD	2006	R	R	R	I	S	MDR
Ty330_2006	OPD	2006	R	R	R	I	S	MDR
Ty3475_2006	OPD	2006	R	R	R	I	S	MDR	0.5	0.0625
Ty3477_2006	IPD	2006	R	R	R	I	S	MDR	0.25	0.0625
Ty3478_2006	OPD	2006	S	S	S	S	S	Not-MDR	0.0156	0.0312
Ty3479_2006	IPD	2006	R	R	R	I	S	MDR	0.125	0.0625
Ty3480_2006	OPD	2006	R	R	R	R	S	MDR	8	0.0312
Ty3482_2006	OPD	2006	R	R	R	R	S	MDR	8	0.0312
Ty3483_2006	IPD	2006	R	R	R	I	S	MDR	0.25	0.0625
Ty3484_2006	OPD	2006	S	S	S	I	S	Not-MDR	0.25	0.0312
Ty3485_2006	OPD	2006	S	S	S	I	S	Not-MDR
Ty3486_2006	IPD	2006	R	R	R	I	S	MDR
Ty3488_2006	IPD	2006	S	S	S	I	S	Not-MDR	0.25	0.0625
Ty349_2006	OPD	2006	S	S	S	I	S	Not-MDR
Ty352_2006	OPD	2006	R	R	R	I	S	MDR
Ty353_2006	OPD	2006	S	S	S	I	S	Not-MDR
Ty3535_2006	IPD	2006	R	R	R	I	S	MDR	0.125	0.0625
Ty355_2006	OPD	2006	S	S	S	I	S	Not-MDR
Ty357_2006	OPD	2006	S	S	S	I	S	Not-MDR	0.5	0.0312
Ty362_2006	OPD	2006	S	S	S	I	S	Not-MDR	0.5	0.0312
Ty365_2006	OPD	2006	R	R	R	I	S	MDR	0.5	0.0625
Ty370_2006	OPD	2006	S	S	S	I	S	Not-MDR	0.5	0.0312
Ty374_2006	IPD	2006	S	S	S	I	S	Not-MDR
Ty378_2006	OPD	2006	S	S	S	I	S	Not-MDR	0.5	0.0312
Ty382_2006	OPD	2006	R	R	R	I	S	MDR	0.5	0.0625
Ty384_2006	OPD	2006	R	R	R	I	S	MDR
Ty386_2006	OPD	2006	S	S	S	I	S	Not-MDR
Ty397_2006	OPD	2006	S	S	S	I	S	Not-MDR	0.5	0.0625
Ty406_2006	OPD	2006	R	R	R	S	S	MDR	0.0156	0.0312
Ty408_2006	OPD	2006	R	R	R	R	S	MDR	1	0.0625
Ty410_2006	OPD	2006	R	R	R	I	S	MDR	0.25	0.0625
Ty411_2006	OPD	2006	S	S	S	I	S	Not-MDR	0.25	0.0312
Ty415_2006	OPD	2006	R	R	R	I	S	MDR	0.5	0.0625
Ty4192_2006	OPD	2006	R	R	R	I	S	MDR	0.25	0.0312
Ty4195_2006	OPD	2006	R	R	R	R	S	MDR	4	0.0312
Ty4198_2006	OPD	2006	R	R	R	I	S	MDR	0.25	0.0625
Ty4200_2006	OPD	2006	S	S	S	I	S	Not-MDR
Ty4201_2006	IPD	2006	R	R	R	I	S	MDR
Ty4203_2006	OPD	2006	R	R	R	I	S	MDR	0.25	0.0625
Ty422_2006	OPD	2006	S	S	S	I	S	Not-MDR	0.25	0.0312
Ty426_2006	OPD	2006	S	S	S	I	S	Not-MDR	0.25	0.0312
Ty429_2006	OPD	2006	R	R	R	I	S	MDR	0.25	0.0625
Ty435_2006	OPD	2006	R	R	R	I	S	MDR	0.25	0.0625
Ty443_2006	OPD	2006	R	R	R	I	S	MDR	0.25	0.0625
Ty446_2006	OPD	2006	R	R	R	I	S	MDR	0.25	0.0625
Ty447_2006	IPD	2006	S	S	S	I	S	Not-MDR
Ty448_2006	OPD	2006	R	R	R	I	S	MDR	0.25	0.0625
Ty461_2006	OPD	2006	R	R	R	I	S	MDR	0.5	0.0625
Ty4703_2006	OPD	2006	R	R	R	I	S	MDR	0.25	0.0625
Ty471_2006	OPD	2006	S	S	S	I	S	Not-MDR	0.25	0.0312
Ty473_2006	OPD	2006	R	R	R	I	S	MDR	0.5	0.0625
Ty476_2006	OPD	2006	R	R	R	I	S	MDR	0.25	0.0312
Ty478_2006	OPD	2006	R	R	R	I	S	MDR	0.5	0.0625
Ty482_2006	OPD	2006	R	R	R	I	S	MDR	0.25	0.0625
Ty491_2006	OPD	2006	S	S	S	I	S	Not-MDR	0.25	0.0312
Ty493_2006	IPD	2006	R	R	R	I	S	MDR
Ty4939_2006	OPD	2006	R	R	R	I	S	MDR	0.25	0.0625
Ty498_2006	OPD	2006	R	R	R	I	S	MDR	0.5	0.0312
Ty500_2006	OPD	2006	S	S	S	S	S	Not-MDR
Ty501_2006	OPD	2006	R	R	R	I	S	MDR	0.25	0.0625
Ty508_2006	OPD	2006	R	R	R	I	S	MDR	0.25	0.0312
Ty510_2006	OPD	2006	R	R	R	I	S	MDR	0.25	0.0312
Ty512_2006	OPD	2006	R	R	R	I	S	MDR	0.5	0.0625
Ty517_2006	OPD	2006	S	S	S	I	S	Not-MDR
Ty519_2006	OPD	2006	S	S	S	I	S	Not-MDR	0.25	0.0312
Ty523_2006	OPD	2006	R	R	R	I	S	MDR	0.5	0.0625
Ty524_2006	OPD	2006	R	R	R	I	S	MDR
Ty5274_2006	OPD	2006	R	R	R	I	S	MDR	0.5	0.0312
Ty5275_2006	OPD	2006	S	S	S	I	S	Not-MDR	0.25	0.0625
Ty5276_2006	OPD	2006	R	R	R	I	S	MDR	0.5	0.125
Ty5278_2006	OPD	2006	S	S	S	S	S	Not-MDR	0.0156	0.0312
Ty5279_2006	OPD	2006	R	R	R	I	S	MDR	0.25	0.0625
Ty5281_2006	OPD	2006	R	R	R	I	S	MDR	0.25	0.125
Ty5283_2006	OPD	2006	R	R	R	I	S	MDR	0.25	0.0625
Ty5284_2006	OPD	2006	R	R	R	I	S	MDR	0.5	0.0625
Ty5476_2006	OPD	2006	S	S	S	I	S	Not-MDR	0.25	0.0625
Ty5552_2006	OPD	2006	R	R	R	I	S	MDR	0.25	0.0625
Ty5554_2006	OPD	2006	R	R	R	I	S	MDR	0.25	0.0625
Ty5556_2006	OPD	2006	R	R	R	I	S	MDR	0.125	0.0312
Ty6058_2006	OPD	2006	S	S	S	I	S	Not-MDR	0.25	0.0625
Ty6059_2006	OPD	2006	R	R	R	I	S	MDR	0.25	0.0625
Ty6065_2006	OPD	2006	S	S	S	I	S	Not-MDR	0.25	0.0312
Ty6066_2006	OPD	2006	S	S	S	I	S	Not-MDR	0.0625	0.0312
Ty6068_2006	OPD	2006	S	R	R	I	S	Not-MDR	0.25	0.0625
Ty6071_2006	OPD	2006	S	S	S	I	S	Not-MDR	0.5	0.0625
Ty6073_2006	OPD	2006	R	R	R	I	S	MDR	0.25	0.0625
Ty6079_2006	OPD	2006	S	S	S	I	S	Not-MDR	0.0625	0.0312
Ty6082_2006	OPD	2006	S	S	S	I	S	Not-MDR	0.25	0.0625
Ty6083_2006	OPD	2006	R	R	R	I	S	MDR	0.25	0.0312
Ty6087_2006	OPD	2006	S	S	S	I	S	Not-MDR	0.25	0.0312
Ty6088_2006	OPD	2006	R	R	R	I	S	MDR	0.5	0.0312
Ty6102_2006	OPD	2006	R	R	R	I	S	MDR	0.5	0.0312
Ty6103_2006	OPD	2006	R	R	R	I	S	MDR	0.5	0.0625
Ty6106_2006	OPD	2006	R	R	R	I	S	MDR	0.5	0.0312
Ty6107_2006	OPD	2006	R	R	R	I	S	MDR	0.5	0.0625
Ty6111_2006	OPD	2006	R	R	R	I	S	MDR	0.5	0.0312
Ty6112_2006	OPD	2006	R	R	R	R	S	MDR	4	0.0625
Ty6113_2006	IPD	2006	R	R	R	I	S	MDR
Ty6115_2006	OPD	2006	S	S	S	I	S	Not-MDR
Ty6121_2006	OPD	2006	S	S	S	I	S	Not-MDR	0.5	0.0312
Ty6123_2006	IPD	2006	R	R	R	I	S	MDR
Ty6126_2006	OPD	2006	R	R	R	I	S	MDR	0.5	0.0625
Ty6128_2006	OPD	2006	R	R	R	I	S	MDR	0.5	0.0625
Ty6129_2006	OPD	2006	S	S	S	I	S	Not-MDR
Ty6130_2006	OPD	2006	R	R	R	R	S	MDR	1	0.0312
Ty6134_2006	OPD	2006	R	R	R	I	S	MDR
Ty6135_2006	OPD	2006	R	R	R	R	S	MDR	1	0.0625
Ty6145_2006	OPD	2006	S	S	S	I	S	Not-MDR	0.5	0.0625
Ty6146_2006	OPD	2006	R	R	R	I	S	MDR	0.5	0.0625
Ty6151_2006	OPD	2006	S	S	S	S	S	Not-MDR	0.0156	0.0312
Ty6155_2006	OPD	2006	S	R	R	I	S	Not-MDR	0.5	0.0625
Ty6157_2006	OPD	2006	R	R	R	I	S	MDR	0.5	0.0625
Ty6159_2006	OPD	2006	R	R	R	I	S	MDR	0.5	0.0312
Ty6160_2006	OPD	2006	S	S	S	I	S	Not-MDR	0.25	0.0312
Ty6164_2006	OPD	2006	S	S	S	I	S	Not-MDR	0.5	0.0312
Ty6165_2006	OPD	2006	R	R	R	I	S	MDR	0.25	0.0625
Ty6168_2006	OPD	2006	R	R	R	I	S	MDR	0.5	0.0625
Ty6170_2006	OPD	2006	S	S	S	I	S	Not-MDR	0.25	0.0312
Ty6172_2006	OPD	2006	S	S	S	I	S	Not-MDR	0.25	0.0312
Ty6176_2006	OPD	2006	R	R	R	I	S	MDR	0.5	0.0625
Ty6178_2006	OPD	2006	R	R	R	I	S	MDR	0.5	0.0625
Ty6180_2006	OPD	2006	S	S	S	S	S	Not-MDR	0.0156	0.0625
Ty6195_2006	OPD	2006	S	S	S	I	S	Not-MDR	0.25	0.0625
Ty6196_2006	OPD	2006	S	S	S	I	S	Not-MDR	0.25	0.0625
Ty6200_2006	OPD	2006	R	R	R	I	S	MDR	0.5	0.0312
Ty6202_2006	OPD	2006	R	R	R	R	S	MDR	4	0.0312
Ty6203_2006	OPD	2006	S	S	S	S	S	Not-MDR	0.0312	0.0625
Ty6204_2006	OPD	2006	S	S	S	I	S	Not-MDR	0.25	0.0312
Ty6209_2006	OPD	2006	R	R	R	I	S	MDR
Ty6218_2006	OPD	2006	R	S	S	I	S	Not-MDR
Ty6224_2006	OPD	2006	S	S	S	I	S	Not-MDR
Ty6292_2006	IPD	2006	R	R	R	I	S	MDR
Ty6420_2006	IPD	2006	R	R	R	I	S	MDR
Ty6427_2006	IPD	2006	R	R	R	I	S	MDR	0.25	0.0625
Ty6468_2006	IPD	2006	R	R	R	I	S	MDR
Ty6515_2006	OPD	2006	R	R	R	I	S	MDR
Ty6525_2006	IPD	2006	R	R	R	I	S	MDR
Ty6531_2006	OPD	2006	R	R	R	I	S	MDR
Ty6560_2006	IPD	2006	S	S	S	I	S	Not-MDR
Ty6562_2006	OPD	2006	S	S	S	I	S	Not-MDR
Ty6574_2006	OPD	2006	R	R	R	I	S	MDR
Ty6594_2006	OPD	2006	R	R	R	I	S	MDR
Ty6608_2006	IPD	2006	R	R	R	I	S	MDR
Ty6610_2006	IPD	2006	S	S	S	I	S	Not-MDR	0.25	0.0625
Ty6612_2006	IPD	2006	R	R	R	I	S	MDR
Ty6640_2006	OPD	2006	R	R	R	I	S	MDR	0.25	0.0625
Ty6649_2006	IPD	2006	S	R	S	I	S	Not-MDR
Ty6679_2006	IPD	2006	R	R	R	I	S	MDR	0.25	0.0625
Ty6683_2006	OPD	2006	R	R	R	I	S	MDR	0.25	0.0625
Ty6708_2006	IPD	2006	S	S	S	S	S	Not-MDR
Ty6726_2006	OPD	2006	R	R	R	I	S	MDR
Ty6794_2006	IPD	2006	R	R	R	I	S	MDR
Ty6879_2006	IPD	2006	R	R	R	I	S	MDR	0.25	0.0625
Ty6927_2006	IPD	2006	R	R	R	I	S	MDR	0.25	0.0625
Ty7036_2006	IPD	2006	R	R	R	I	S	MDR	0.25	0.0625
Ty7037_2006	IPD	2006	R	R	R	I	S	MDR	0.25	0.0625
Ty7038_2006	IPD	2006	R	R	R	I	S	MDR
Ty7041_2006	IPD	2006	R	R	R	I	S	MDR	0.25	0.0625
Ty7042_2006	IPD	2006	R	R	R	I	S	MDR	0.25	0.0625
Ty7045_2006	IPD	2006	S	S	S	I	S	Not-MDR
Ty7047_2006	IPD	2006	R	R	R	I	S	MDR	0.25	0.0625
Ty7048_2006	IPD	2006	R	R	R	I	S	MDR	0.125	0.0625
Ty7051_2006	IPD	2006	R	R	R	I	S	MDR	0.25	0.0625
Ty7052_2006	IPD	2006	R	R	R	I	S	MDR	0.25	0.0312
Ty7053_2006	IPD	2006	R	R	R	R	S	MDR	8	0.0625
Ty7055_2006	IPD	2006	R	R	R	I	S	MDR	0.125	0.0312
Ty7063_2006	IPD	2006	R	R	R	I	S	MDR	0.25	0.0625
Ty7064_2006	IPD	2006	S	R	S	I	S	Not-MDR	0.125	0.0625
Ty7065_2006	IPD	2006	S	S	S	I	S	Not-MDR	0.25	0.0625
Ty7066_2006	IPD	2006	S	R	S	I	S	Not-MDR	0.125	0.0625
Ty7068_2006	IPD	2006	R	R	R	I	S	MDR	0.25	0.0625
Ty7070_2006	IPD	2006	S	S	S	I	S	Not-MDR	0.0625	0.0312
Ty84_2006	IPD	2006	S	S	S	I	S	Not-MDR
Ty915_2006	OPD	2006	S	S	S	I	S	Not-MDR	0.5	0.0312
Ty9454_2006	OPD	2006	R	R	R	I	S	MDR
Ty9492_2006	IPD	2006	R	R	R	I	S	MDR
Ty9504_2006	OPD	2006	R	R	R	I	S	MDR
Ty9528_2006	IPD	2006	R	R	R	I	S	MDR
Ty9531_2006	OPD	2006	S	S	S	I	S	Not-MDR
Ty9603_2006	IPD	2006	S	R	S	I	S	Not-MDR
Ty9680_2006	IPD	2006	R	R	R	R	S	MDR
Ty9687_2006	IPD	2006	R	R	R	R	S	MDR
Ty9689_2006	IPD	2006	S	S	S	I	S	Not-MDR
Ty9786_2006	OPD	2006	R	R	R	I	S	MDR	0.5	0.0625
Ty9790_2006	IPD	2006	S	S	S	S	S	Not-MDR
Ty9791_2006	IPD	2006	S	S	S	I	S	Not-MDR
Ty9792_2006	IPD	2006	R	R	R	I	S	MDR	0.25	0.0625
Ty9793_2006	IPD	2006	S	S	S	I	S	Not-MDR	0.25	0.0625
Ty9796_2006	IPD	2006	R	R	R	I	S	MDR	0.25	0.0625
Ty9802_2006	IPD	2006	R	R	R	I	S	MDR
Ty9803_2006	IPD	2006	R	R	R	I	S	MDR
Ty9804_2006	IPD	2006	R	R	R	I	S	MDR
Ty9806_2006	IPD	2006	R	R	R	I	S	MDR
Ty9808_2006	IPD	2006	R	R	R	I	S	MDR	0.125	0.0625
Ty9810_2006	IPD	2006	R	R	R	I	S	MDR
Ty9812_2006	OPD	2006	R	R	R	I	S	MDR
Ty9813_2006	IPD	2006	R	R	R	I	S	MDR
Ty9815_2006	IPD	2006	R	R	R	I	S	MDR
Ty9818_2006	IPD	2006	R	R	R	I	S	MDR	0.25	0.0625
Ty9819_2006	IPD	2006	R	R	R	I	S	MDR	0.125	0.0625
Ty9820_2006	IPD	2006	R	R	R	I	S	MDR	0.125	0.0625
Ty9823_2006	IPD	2006	S	S	S	I	S	Not-MDR	0.25	0.0312
Ty9824_2006	IPD	2006	R	R	R	I	S	MDR
Ty9828_2006	OPD	2006	R	R	R	I	S	MDR
Ty9829_2006	IPD	2006	S	S	S	I	S	Not-MDR
Ty9830_2006	IPD	2006	R	R	R	I	S	MDR
Ty9879_2006	IPD	2006	S	S	S	S	S	Not-MDR
Ty9967_2006	IPD	2006	S	S	S	I	S	Not-MDR
Ty10029_2007	OPD	2007	S	S	S	I	S	Not-MDR
Ty10035_2007	OPD	2007	R	R	R	R	S	MDR	1	0.0312
Ty10261_2007	IPD	2007	R	R	R	I		MDR
Ty10266_2007	IPD	2007	S	S	S	I	S	Not-MDR
Ty10268_2007	IPD	2007	S	S	S	I	S	Not-MDR
Ty10275_2007	IPD	2007	R	R	R	I	S	MDR	0.25	0.0625
Ty10276_2007	IPD	2007	R	R	R	I	S	MDR	0.25	0.0625
Ty10277_2007	IPD	2007	S	S	S	I	S	Not-MDR	0.0625	0.0312
Ty10278_2007	IPD	2007	S	S	S	I	S	Not-MDR	0.125	0.0625
Ty10279_2007	IPD	2007	R	R	R	I	S	MDR	0.25	0.0625
Ty10281_2007	IPD	2007	S	S	S	I	S	Not-MDR	0.125	0.0156
Ty10282_2007	IPD	2007	S	S	S	I	S	Not-MDR	0.125	0.0156
Ty10283_2007	OPD	2007	R	R	R	I	S	MDR	0.25	0.0312
Ty10286_2007	IPD	2007	R	R	R	I	S	MDR	0.125	0.0625
Ty10287_2007	IPD	2007	R	R	R	R	S	MDR
Ty10288_2007	IPD	2007	R	R	R	I	S	MDR	0.125	0.0312
Ty10291_2007	IPD	2007	S	S	S	I	S	Not-MDR	0.25	0.0625
Ty10292_2007	IPD	2007	R	R	R	I	S	MDR	0.125	0.0625
Ty10293_2007	IPD	2007	R	R	R	I	S	MDR	0.125	0.0156
Ty10294_2007	IPD	2007	R	R	R	I	S	MDR	0.0625	0.0312
Ty10295_2007	IPD	2007	R	R	R	R	S	MDR	4	0.0625
Ty10298_2007	IPD	2007	S	S	S	I	S	Not-MDR	0.125	0.0312
Ty10299_2007	IPD	2007	S	S	S	I	S	Not-MDR	0.125	0.0312
Ty10300_2007	IPD	2007	R	R	R	I	S	MDR	0.5	0.0625
Ty10302_2007	IPD	2007	R	S	S	R	S	Not-MDR	8	0.0625
Ty10303_2007	IPD	2007	S	S	S	I	S	Not-MDR	0.25	0.0625
Ty10305_2007	IPD	2007	S	S	S	I	S	Not-MDR	0.25	0.0312
Ty10306_2007	IPD	2007	S	S	S	I	S	Not-MDR	0.25	0.0312
Ty10308_2007	IPD	2007	S	S	S	I	S	Not-MDR	0.25	0.0312
Ty10310_2007	IPD	2007	R	R	R	I	S	MDR	0.25	0.0625
Ty10311_2007	IPD	2007	S	S	S	I	S	Not-MDR	0.5	0.0312
Ty10312_2007	IPD	2007	R	S	S	I	S	Not-MDR	0.25	0.0312
Ty10313_2007	IPD	2007	R	S	S	R	S	Not-MDR	8	0.0312
Ty10314_2007	IPD	2007	R	R	R	I	S	MDR	0.25	0.0625
Ty10315_2007	IPD	2007	R	R	R	I	S	MDR	0.25	0.0625
Ty10318_2007	IPD	2007	S	S	S	I	S	Not-MDR	0.25	0.0312
Ty10319_2007	IPD	2007	R	S	S	R	S	Not-MDR	8	0.0625
Ty10320_2007	IPD	2007	R	S	S	R	S	Not-MDR	8	0.0625
Ty10322_2007	IPD	2007	R	R	R	I	S	MDR	0.25	0.125
Ty10323_2007	IPD	2007	S	S	S	I	S	Not-MDR	0.125	0.0625
Ty10324_2007	IPD	2007	R	S	S	I	S	Not-MDR	0.25	0.0625
Ty10340_2007	IPD	2007	R	R	R	I	S	MDR	0.125	0.0156
Ty10424_2007	IPD	2007	S	S	S	I	S	Not-MDR	0.25	0.0312
Ty10481_2007	OPD	2007	R	R	R	I	S	MDR	0.125	0.0312
Ty10508_2007	IPD	2007	S	S	S	I	S	Not-MDR	0.25	0.0625
Ty10511_2007	IPD	2007	R	R	R	I	S	MDR	0.125	0.0156
Ty10512_2007	IPD	2007	S	S	S	I	S	Not-MDR	0.25	0.0625
Ty10514_2007	IPD	2007	S	S	S	I	S	Not-MDR	0.125	0.0312
Ty10516_2007	IPD	2007	S	S	S	I	S	Not-MDR	0.125	0.125
Ty10518_2007	IPD	2007	S	S	S	I	S	Not-MDR	0.125	0.0625
Ty10527_2007	OPD	2007	S	S	S	I	S	Not-MDR
Ty10547_2007	IPD	2007	S	S	S	I	S	Not-MDR	0.25	0.0625
Ty10570_2007	OPD	2007	R	R	R	I	S	MDR
Ty10576_2007	IPD	2007	R	R	R	I	S	MDR
Ty10588_2007	IPD	2007	R	R	R	I	S	MDR
Ty10622_2007	IPD	2007	R	R	R	R	S	MDR	1	0.0625
Ty10670_2007	IPD	2007	S	S	S	I	S	Not-MDR
Ty10673_2007	OPD	2007	R	R	R	I	S	MDR	0.25	0.0625
Ty10693_2007	IPD	2007	R	R	R	I	S	MDR
Ty10699_2007	IPD	2007	R	R	R	I	S	MDR	0.25	0.0312
Ty10723_2007	IPD	2007	S		S	I	S	Not-MDR
Ty10743_2007	OPD	2007	S	S	S	I	S	Not-MDR
Ty10750_2007	IPD	2007	R	R	R	I	S	MDR
Ty10759_2007	IPD	2007	S		S	I	S	Not-MDR
Ty10769_2007	IPD	2007	S		S		S	Not-MDR
Ty10772_2007	OPD	2007	R	S	S	R	S	Not-MDR
Ty10791_2007	IPD	2007	S	S	S	I	S	Not-MDR	0.25	0.0312
Ty10819_2007	IPD	2007	R	R	R	I	S	MDR
Ty10821_2007	IPD	2007	R	R	R	I	S	MDR
Ty10823_2007	IPD	2007	R	R	R	I	S	MDR	0.25	0.0625
Ty10824_2007	IPD	2007	R	R	R	I	S	MDR
Ty10826_2007	IPD	2007	S	S	S	I	S	Not-MDR
Ty10827_2007	IPD	2007	R	R	R	I	S	MDR
Ty10830_2007	IPD	2007	S	S	S	I	S	Not-MDR	0.125	0.0625
Ty10836_2007	IPD	2007	S	S	S	S	S	Not-MDR	0.008	0.008
Ty10852_2007	IPD	2007	R	R	R	I	S	MDR	0.25	0.125
Ty1086_2007	IPD	2007	R	R	R	I	S	MDR
Ty10861_2007	IPD	2007	S	S	S	I	S	Not-MDR	0.125	0.0312
Ty10874_2007	IPD	2007	R	R	R	I	S	MDR
Ty10882_2007	IPD	2007	R	R	R	I	S	MDR
Ty10893_2007	IPD	2007	R	R	R	I	S	MDR	0.25	0.0625
Ty10912_2007	IPD	2007	R	R	R	I	S	MDR	0.25	0.0312
Ty1094_2007	OPD	2007	R	R	R	I	S	MDR
Ty1096_2007	IPD	2007	R	S	S	R	S	Not-MDR
Ty11068_2007	IPD	2007	S	S	S	I	S	Not-MDR
Ty11081_2007	IPD	2007	R	R	R	I	S	MDR
Ty11098_2007	IPD	2007	R	R	R	I	S	MDR	0.25	0.0625
Ty111_2007	IPD	2007	S	S	S	I	S	Not-MDR	0.125	0.0312
Ty11111_2007	IPD	2007	S	S	S	I	S	Not-MDR	0.25	0.0625
Ty11115_2007	IPD	2007	S	S	S	I	S	Not-MDR	0.0625	0.0156
Ty1113_2007	IPD	2007	S	S	S	I	S	Not-MDR	0.25	0.0312
Ty11142_2007	OPD	2007	R	R	R	I	S	MDR
Ty11190_2007	OPD	2007	S	S	S	S	S	Not-MDR	0.0156	0.0625
Ty11196_2007	OPD	2007	R	R	R	I	S	MDR
Ty11207_2007	IPD	2007	S	S	S	I	S	Not-MDR	0.125	0.0156
Ty11217_2007	IPD	2007	R	R	R	I	S	MDR	0.5	0.0312
Ty11220_2007	OPD	2007	R	R	R	I	S	MDR	0.25	0.0312
Ty11224_2007	IPD	2007	R	R	R	R	S	MDR	1	0.0625
Ty11227_2007	IPD	2007	R	S	S	R	S	Not-MDR
Ty11228_2007	IPD	2007	R	R	R	I	S	MDR
Ty11245_2007	OPD	2007	R	R	R	I	S	MDR
Ty11253_2007	IPD	2007	R	R	R	I	S	MDR
Ty11277_2007	IPD	2007	R	R	R	I	S	MDR
Ty11278_2007	Popular	2007	S	S	S	I	S	Not-MDR	0.0625	0.0312
Ty11279_2007	Popular	2007	S	S	S	I	S	Not-MDR	0.25	0.0312
Ty11287_2007	Popular	2007	S	S	S	I	S	Not-MDR	0.5	0.0312
Ty11290_2007	Popular	2007	R	R	R	I	S	MDR	0.25	0.0312
Ty11291_2007	Popular	2007	S	S	S	I	S	Not-MDR	0.25	0.0156
Ty11292_2007	Popular	2007	S	S	S	I	S	Not-MDR	0.25	0.0312
Ty11294_2007	Popular	2007	S	R	R	I	S	Not-MDR	0.5	0.0312
Ty11295_2007	Popular	2007	R	R	R	I	S	MDR	0.125	0.0312
Ty11305_2007	Popular	2007	R	R	R	I	S	MDR	0.25	0.0312
Ty11306_2007	Popular	2007	R	R	R	I	S	MDR	0.5	0.0312
Ty11324_2007	Popular	2007	S	S	S	I	S	Not-MDR	0.25	0.0312
Ty11328_2007	Popular	2007	S	S	S	R	S	Not-MDR	4	0.0312
Ty11339_2007	Popular	2007	R	R	R	I	S	MDR	0.5	0.0625
Ty11349_2007	Popular	2007	R	R	R	I	S	MDR	0.5	0.0312
Ty11352_2007	Popular	2007	R	R	R	I	S	MDR	0.25	0.0312
Ty11354_2007	Popular	2007	R	R	R	I	S	MDR	0.25	0.0312	S
Ty11357_2007	Popular	2007	R	R	R	I	S	MDR	0.25	0.0625
Ty11361_2007	Popular	2007	R	R	R	I	S	MDR	0.25	0.0625
Ty11370_2007	Popular	2007	S	S	S	I	S	Not-MDR	0.5	0.0312
Ty11377_2007	Popular	2007	R	R	R	I	S	MDR	0.25	0.0312
Ty11379_2007	Popular	2007	R	R	R	I	S	MDR	0.25	0.0312
Ty11387_2007	Popular	2007	R	R	R	I	S	MDR	0.5	0.0312
Ty11388_2007	Popular	2007	S	S	S	I	S	Not-MDR	0.5	0.0625
Ty11390_2007	Popular	2007	S	R	R	I	S	Not-MDR	0.25	0.0625
Ty11397_2007	Popular	2007	R	R	R	I	S	MDR	0.25	0.0625
Ty11399_2007	Popular	2007	S	S	S	S	S	Not-MDR	0.0156	0.008
Ty11400_2007	Popular	2007	S	R	R	I	S	Not-MDR	0.5	0.0625
Ty11406_2007	Popular	2007	S	R	R	I	S	Not-MDR	0.25	0.0625
Ty11407_2007	Popular	2007	S	S	S	I	S	Not-MDR	0.5	0.0312
Ty11411_2007	Popular	2007	R	R	R	I	S	MDR	0.25	0.0312
Ty11413_2007	Popular	2007	S	S	S	I	S	Not-MDR	0.25	0.0312
Ty11420_2007	Popular	2007	R	R	R	R	S	MDR	4	0.0625
Ty11421_2007	Popular	2007	R	R	R	R	S	MDR	1	0.0625
Ty11428_2007	Popular	2007	R	R	R	I	S	MDR	0.25	0.0312
Ty11436_2007	Popular	2007	S	S	S	S	S	Not-MDR	0.0156	0.0312
Ty11438_2007	Popular	2007	R	R	R	I	S	MDR	0.25	0.0312
Ty11441_2007	Popular	2007	S	S	S	I	S	Not-MDR	0.5	0.0312
Ty11452_2007	Popular	2007	S	S	S	S	S	Not-MDR	0.0156	0.0625
Ty11453_2007	Popular	2007	R	R	R	I	S	MDR	0.25	0.0625
Ty11459_2007	Popular	2007	R	R	R	I	S	MDR	0.25	0.0625
Ty11461_2007	Popular	2007	R	R	R	I	S	MDR	0.25	0.0312
Ty11464_2007	Popular	2007	S	S	S	I	S	Not-MDR	0.25	0.0312
Ty11482_2007	Popular	2007	R	R	R	I	S	MDR	0.25	0.0625
Ty11488_2007	Popular	2007	S	R	R	I	S	Not-MDR	0.25	0.0312
Ty11494_2007	Popular	2007	R	R	R	I	S	MDR	0.25	0.0625
Ty11496_2007	Popular	2007	R	R	R	I	S	MDR	0.5	0.0625
Ty11500_2007	Popular	2007	R	R	R	I	S	MDR	0.25	0.0625
Ty11504_2007	Popular	2007	S	S	S	I	S	Not-MDR	0.25	0.0312
Ty11511_2007	Popular	2007	S	S	S	I	S	Not-MDR	0.25	0.0156
Ty11514_2007	Popular	2007	R	R	R	I	S	MDR	0.25	0.0625
Ty11518_2007	Popular	2007	R	R	R	I	S	MDR	0.25	0.0312
Ty11520_2007	Popular	2007	S	S	S	I	S	Not-MDR	0.0625	0.0156
Ty11524_2007	Popular	2007	R	R	R	I	S	MDR	0.5	0.0625
Ty11528_2007	Popular	2007	S	S	S	I	S	Not-MDR	0.25	0.0312
Ty11533_2007	Popular	2007	S	S	S	I	S	Not-MDR	0.0625	0.0156
Ty11536_2007	Popular	2007	R	R	R	I	S	MDR	0.125	0.0312
Ty11539_2007	Popular	2007	S	S	S	S	S	Not-MDR	0.0156	0.0312
Ty11542_2007	Popular	2007	R	R	R	I	S	MDR	0.5	0.0312
Ty11550_2007	Popular	2007	R	R	R	I	S	MDR	0.25	0.0625
Ty11552_2007	Popular	2007	S	S	S	I	S	Not-MDR	0.5	0.0312
Ty11553_2007	Popular	2007	S	S	S	I	S	Not-MDR	0.25	0.0625
Ty11560_2007	Popular	2007	R	R	R	I	S	MDR	0.25	0.0625
Ty11563_2007	Popular	2007	R	R	R	I	S	MDR	0.25	0.0625
Ty11570_2007	Popular	2007	S	S	S	I	S	Not-MDR	0.25	0.0625
Ty11572_2007	Popular	2007	R	R	R	I	S	MDR	0.25	0.0625
Ty11574_2007	Popular	2007	S	S	S	I	S	Not-MDR	0.5	0.0625
Ty11575_2007	Popular	2007	S	S	S	I	S	Not-MDR	0.25	0.0625
Ty11583_2007	Popular	2007	S	R	R	I	S	Not-MDR	0.25	0.0625
Ty11587_2007	Popular	2007	S	S	S	I	S	Not-MDR	0.25	0.0625
Ty11590_2007	Popular	2007	S	S	S	S	S	Not-MDR	0.0312	0.0625
Ty11593_2007	Popular	2007	S	S	S	I	S	Not-MDR	0.5	0.0625
Ty11594_2007	Popular	2007	R	R	R	I	S	MDR	0.25	0.0625
Ty11597_2007	Popular	2007	R	R	R	I	S	MDR	0.5	0.0312
Ty11598_2007	Popular	2007	R	R	R	I	S	MDR	0.25	0.0312
Ty11599_2007	Popular	2007	R	R	R	I	S	MDR	0.5	0.0625
Ty116_2007	IPD	2007	R	R	R	I	S	MDR
Ty11604_2007	Popular	2007	S	S	S	I	S	Not-MDR	0.25	0.0312
Ty11609_2007	Popular	2007	S	S	S	I	S	Not-MDR	0.5	0.0312
Ty11610_2007	Popular	2007	R	R	R	I	S	MDR	0.5	0.0312
Ty11611_2007	Popular	2007	S	S	S	I	S	Not-MDR	0.5	0.0312
Ty11613_2007	Popular	2007	R	R	R	I	S	MDR	0.5	0.0625
Ty11615_2007	Popular	2007	R	R	R	I	S	MDR	0.5	0.0625
Ty11616_2007	Popular	2007	R	R	R	I	S	MDR	0.5	0.0625
Ty11618_2007	Popular	2007	S	S	S	I	S	Not-MDR	0.5	0.0312
Ty11619_2007	Popular	2007	R	R	R	I	S	MDR	0.5	0.0625
Ty11621_2007	Popular	2007	R	R	R	R	S	MDR	1	0.0312
Ty11624_2007	Popular	2007	S	S	S	I	S	Not-MDR	0.5	0.0625
Ty11625_2007	Popular	2007	S	S	S	I	S	Not-MDR	0.5	0.0312
Ty11633_2007	Popular	2007	R	R	R	I	S	MDR	0.25	0.0312
Ty11643_2007	Popular	2007	S	S	S	I	S	Not-MDR	0.25	0.0625
Ty11672_2007	Popular	2007	R	R	R	R	S	MDR	1	0.0625
Ty11678_2007	Popular	2007	S	S	S	I	S	Not-MDR	0.25	0.0312
Ty11680_2007	Popular	2007	S	S	S	I	S	Not-MDR	0.25	0.0312
Ty11710_2007	Popular	2007	R	R	R	I	S	MDR	0.25	0.0312
Ty11711_2007	Popular	2007	R	R	R	I	S	MDR	0.25	0.0625
Ty11714_2007	Popular	2007	S	S	S	I	S	Not-MDR	0.125	0.0625
Ty11721_2007	Popular	2007	S	S	S	I	S	Not-MDR	0.125	0.0625
Ty11728_2007	Popular	2007	S	S	S	I	S	Not-MDR	0.25	0.0625
Ty11741_2007	Popular	2007	R	R	R	I	S	MDR	0.25	0.0625
Ty11747_2007	Popular	2007	R	R	R	I	S	MDR	0.25	0.0625
Ty11748_2007	Popular	2007	R	R	R	I	S	MDR	0.25	0.0625
Ty11765_2007	Popular	2007	S	S	S	I	S	Not-MDR	0.25	0.0312
Ty11767_2007	Popular	2007	R	R	R	I	S	MDR	0.25	0.0312
Ty11771_2007	Popular	2007	R	R	R	I	S	MDR	0.125	0.0312
Ty11772_2007	Popular	2007	S	S	S	I	S	Not-MDR	0.125	0.0156
Ty11773_2007	Popular	2007	R	R	R	I	S	MDR	0.125	0.0312
Ty11777_2007	Popular	2007	R	R	R	I	S	MDR	0.25	0.0312
Ty11793_2007	Popular	2007	S	S	S	I	S	Not-MDR	0.125	0.0156
Ty11798_2007	Popular	2007	R	R	R	R	S	MDR	1	0.0312
Ty11799_2007	Popular	2007	S	S	S	S	S	Not-MDR	0.0312	0.0312
Ty11803_2007	Popular	2007	R	R	R	I	S	MDR	0.125	0.0156
Ty11812_2007	Popular	2007	R	R	R	I	S	MDR	0.25	0.0625
Ty11818_2007	Popular	2007	R	R	R	I	S	MDR	0.125	0.0156
Ty11822_2007	Popular	2007	S	S	S	I	S	Not-MDR	0.125	0.0312
Ty11826_2007	Popular	2007	S	S	S	I	S	Not-MDR	0.125	0.0156
Ty11829_2007	Popular	2007	S	S	S	I	S	Not-MDR	0.0625	0.0312
Ty11832_2007	Popular	2007	S	R	S	I	S	Not-MDR	0.0625	0.0312
Ty11833_2007	Popular	2007	R	R	R	I	S	MDR	0.125	0.0625
Ty11834_2007	Popular	2007	S	S	S	I	S	Not-MDR	0.125	0.0312
Ty11835_2007	Popular	2007	S	S	S	I	S	Not-MDR	0.0625	0.0312
Ty11838_2007	Popular	2007	S	S	S	I	S	Not-MDR	0.125	0.0312
Ty11842_2007	Popular	2007	R	R	R	I	S	MDR	0.25	0.0625
Ty11843_2007	Popular	2007	R	R	R	I	S	MDR	0.125	0.0625
Ty11845_2007	Popular	2007	S	S	S	I	S	Not-MDR	0.25	0.0312
Ty11852_2007	Popular	2007	R	R	R	I	S	MDR	0.125	0.0312
Ty11853_2007	Popular	2007	R	R	R	I	S	MDR	0.25	0.0312
Ty11856_2007	Popular	2007	R	R	R	I	S	MDR	0.5	0.0625
Ty11858_2007	Popular	2007	S	S	S	I	S	Not-MDR	0.125	0.0625
Ty11859_2007	Popular	2007	R	S	S	R	S	Not-MDR	8	0.0625
Ty11876_2007	Popular	2007	S	S	S	I	S	Not-MDR	0.25	0.0156
Ty11877_2007	Popular	2007	S	S	S	S	S	Not-MDR	0.0156	0.0625
Ty11880_2007	Popular	2007	R	R	R	I	S	MDR	0.25	0.0625
Ty11884_2007	Popular	2007	R	R	R	I	S	MDR	0.25	0.0625
Ty11888_2007	Popular	2007	S	S	S	I	S	Not-MDR	0.25	0.0312
Ty11892_2007	Popular	2007	S	S	S	I	S	Not-MDR	0.25	0.0312
Ty11893_2007	Popular	2007	R	R	R	I	S	MDR	0.5	0.0625
Ty11895_2007	Popular	2007	S	S	S	I	S	Not-MDR	0.25	0.0312
Ty11896_2007	Popular	2007	R	R	R	I	S	MDR	0.5	0.0625
Ty11897_2007	Popular	2007	S	S	S	I	S	Not-MDR	0.5	0.0625
Ty11899_2007	Popular	2007	S	S	S	I	S	Not-MDR	0.25	0.0312
Ty11903_2007	Popular	2007	S	S	S	I	S	Not-MDR	0.5	0.0312
Ty11906_2007	Popular	2007	S	S	S	I	S	Not-MDR	0.5	0.0625
Ty11907_2007	Popular	2007	S	S	S	I	S	Not-MDR	0.5	0.0312
Ty11910_2007	Popular	2007	R	R	R	R	S	MDR	1	0.0625
Ty11911_2007	Popular	2007	S	S	S	I	S	Not-MDR	0.125	0.0625
Ty11912_2007	Popular	2007	S	S	S	I	S	Not-MDR	0.25	0.0312
Ty11913_2007	Popular	2007	R	R	R	I	S	MDR	0.125	0.0625
Ty11914_2007	Popular	2007	R	R	R	I	S	MDR	0.25	0.0312
Ty11915_2007	Popular	2007	R	R	R	R	S	MDR	1	0.0625
Ty11916_2007	Popular	2007	S	S	R	I	S	Not-MDR	0.5	0.0312
Ty11918_2007	Popular	2007	S	S	S	I	S	Not-MDR	0.25	0.0312
Ty11919_2007	Popular	2007	S	S	S	I	S	Not-MDR	0.25	0.0312
Ty11920_2007	Popular	2007	S	S	S	I	S	Not-MDR	0.125	0.0312
Ty11921_2007	Popular	2007	S	S	S	I	S	Not-MDR	0.125	0.0312
Ty11922_2007	Popular	2007	S	S	S	I	S	Not-MDR	0.25	0.0312
Ty11923_2007	Popular	2007	R	R	R	I	S	MDR	0.25	0.0312
Ty11924_2007	Popular	2007	R	R	R	I	S	MDR	0.25	0.0625
Ty11927_2007	Popular	2007	S	S	S	I	S	Not-MDR	0.25	0.0156
Ty11929_2007	Popular	2007	S	S	S	I	S	Not-MDR	0.5	0.0625
Ty11931_2007	Popular	2007	S	S	S	I	S	Not-MDR	0.25	0.0625
Ty11933_2007	Popular	2007	S	R	S	I	S	Not-MDR	0.125	0.0312
Ty11934_2007	Popular	2007	R	R	R	I	S	MDR	0.125	0.0625
Ty11935_2007	Popular	2007	S	S	S	I	S	Not-MDR	0.5	0.0312
Ty11936_2007	Popular	2007	R	R	R	I	S	MDR	0.25	0.0312
Ty11943_2007	Popular	2007	S	S	S	I	S	Not-MDR	0.25	0.0312
Ty11947_2007	Popular	2007	S	R	S	I	S	Not-MDR	0.25	0.0625
Ty11959_2007	Popular	2007	S	S	S	I	S	Not-MDR	0.25	0.0625
Ty11972_2007	Popular	2007	R	R	R	I	S	MDR	0.25	0.0312
Ty11983_2007	Popular	2007	R	R	R	I	S	MDR	0.25	0.0312
Ty11985_2007	Popular	2007	R	R	R	I	S	MDR	0.25	0.0312
Ty11989_2007	Popular	2007	R	R	R	I	S	MDR	0.5	0.0312
Ty11991_2007	Popular	2007	R	R	R	I	S	MDR	0.5	0.0625
Ty11996_2007	Popular	2007	R	R	R	I	S	MDR	0.25	0.0625
Ty11999_2007	Popular	2007	R	R	R	I	S	MDR	0.25	0.0312
Ty12_2007	OPD	2007	R	R	R	I	S	MDR	0.5	0.0625
Ty120_2007	IPD	2007	R	R	R	I	S	MDR
Ty12000_2007	Popular	2007	R	R	R	I	S	MDR	0.5	0.0312
Ty12004_2007	Popular	2007	S	S	S	I	S	Not-MDR	0.5	0.0625
Ty12008_2007	Popular	2007	R	R	R	I	S	MDR	0.25	0.0312
Ty12009_2007	Popular	2007	S	S	S	I	S	Not-MDR	0.5	0.0625
Ty12018_2007	Popular	2007	S	S	S	I	S	Not-MDR	0.0625	0.0312
Ty12039_2007	Popular	2007	R	R	R	I	S	MDR	0.5	0.0625
Ty12045_2007	Popular	2007	R	R	R	I	S	MDR	0.25	0.0625
Ty12047_2007	Popular	2007	S	S	S	I	S	Not-MDR	0.25	0.0625
Ty12052_2007	Popular	2007	S	S	S	I	S	Not-MDR	0.125	0.0312
Ty12054_2007	Popular	2007	R	R	R	I	S	MDR	0.25	0.0625
Ty12056_2007	Popular	2007	S	S	S	I	S	Not-MDR	0.25	0.0312
Ty12247_2007	Popular	2007	R	R	R	I	S	MDR	0.25	0.0312
Ty12248_2007	Popular	2007	R	R	R	I	S	MDR	0.25	0.0312
Ty123_2007	IPD	2007	R	R	R	I	S	MDR	0.25	0.0312
Ty14_2007	IPD	2007	R	R	R	I	S	MDR
Ty144_2007	IPD	2007	R	R	R	I	S	MDR
Ty147_2007	IPD	2007	S	S	S	I	S	Not-MDR	0.25	0.0625
Ty149_2007	OPD	2007	S	S	S	I	S	Not-MDR
Ty155_2007	OPD	2007	R	R	R	I	S	MDR	0.25	0.0625
Ty160_2007	IPD	2007	R	R	R	I	S	MDR	0.5	0.0625
Ty184_2007	OPD	2007	S	S	S	I	S	Not-MDR	0.25	0.0312
Ty186_2007	IPD	2007	S	S	S	I	S	Not-MDR	0.25	0.0312
Ty190_2007	IPD	2007	R	R	R	I	S	MDR
Ty191_2007	IPD	2007	R	R	R	I	S	MDR
Ty192_2007	IPD	2007	R	R	R	I	S	MDR	0.25	0.0312
Ty197_2007	IPD	2007	R	R	R	I	S	MDR	0.5	0.0625
Ty207_2007	IPD	2007	R	S	S	R	S	Not-MDR	8	0.0625
Ty210_2007	IPD	2007	S	S	S	S	S	Not-MDR	0.0156	0.0312
Ty220_2007	OPD	2007	S	S	S	I	S	Not-MDR	0.25	0.0312
Ty221_2007	IPD	2007	R	R	R	I	S	MDR
Ty223_2007	IPD	2007	R	R	R	I	S	MDR	0.25	0.0625
Ty224_2007	IPD	2007	S	S	S	I	S	Not-MDR
Ty236_2007	IPD	2007	R	R	R	I	S	MDR
Ty241_2007	IPD	2007	R	R	R	I	S	MDR	0.25	0.0312
Ty249_2007	OPD	2007	S	S	S	I	S	Not-MDR	0.0625	0.0312
Ty250_2007	IPD	2007	S	S	S	I	S	Not-MDR	0.125	0.0625
Ty254_2007	IPD	2007	S	S	S	I	S	Not-MDR
Ty255_2007	OPD	2007	S	S	S	I	S	Not-MDR
Ty266_2007	IPD	2007	R	R	R	I	S	MDR
Ty278_2007	IPD	2007	S	S	S	I	S	Not-MDR	0.25	0.0312
Ty282_2007	OPD	2007	S	S	S	I	S	Not-MDR	0.5	0.0312
Ty290_2007	OPD	2007	S	S	S	I	S	Not-MDR	0.25	0.0312
Ty291_2007	OPD	2007	S	S	S	I	S	Not-MDR	0.25	0.0312
Ty297_2007	IPD	2007	S	S	S	I	S	Not-MDR	0.25	0.0625
Ty2994_2007	IPD	2007	S	S	S	I	S	Not-MDR	0.25	0.0312
Ty2997_2007	IPD	2007	R	R	R	I	S	MDR
Ty300_2007	OPD	2007	R	R	R	I	S	MDR	0.25	0.0312
Ty315_2007	OPD	2007	S	S	S	S	S	Not-MDR
Ty318_2007	OPD	2007	R	R	R	I	S	MDR	0.25	0.0625
Ty322_2007	IPD	2007	S	S	S	I	S	Not-MDR	0.25	0.0312
Ty334_2007	IPD	2007	R	R	R	I	S	MDR	0.25	0.0312
Ty340_2007	IPD	2007	R	R	R	I	S	MDR	0.25	0.0625
Ty3476_2007	OPD	2007	S	S	S	I	S	Not-MDR	0.25	0.0312
Ty36_2007	OPD	2007	S	S	S	R	S	Not-MDR	1	0.0625
Ty369_2007	OPD	2007	R	R	R	I	S	MDR	0.5	0.0625
Ty38_2007	OPD	2007	S	S	S	S	S	Not-MDR	0.0156	0.0156
Ty380_2007	IPD	2007	R	R	R	I	S	MDR
Ty385_2007	IPD	2007	R	R	R	I	S	MDR	0.25	0.0312
Ty388_2007	IPD	2007	S	S	S	I	S	Not-MDR	0.25	0.0625
Ty43_2007	IPD	2007	S	S	S	R	S	Not-MDR	1	0.0625
Ty430_2007	IPD	2007	S	S	R	I	S	Not-MDR	0.5	0.0312
Ty438_2007	IPD	2007	R	R	R	I	S	MDR
Ty449_2007	IPD	2007	S	S	S	I	S	Not-MDR
Ty460_2007	OPD	2007	S	S	S	I	S	Not-MDR	0.5	0.0625
Ty464_2007	IPD	2007	R	R	R	I	S	MDR
Ty474_2007	IPD	2007	R	R	R	I	S	MDR	0.5	0.0625
Ty4873_2007	IPD	2007	S	S	S	I	S	Not-MDR	0.25	0.0625
Ty489_2007	IPD	2007	R	R	R	I	S	MDR	0.125	0.0312
Ty50_2007	IPD	2007	S	S	S	R	S	Not-MDR	4	0.0625
Ty504_2007	IPD	2007	S	S	S	I	S	Not-MDR
Ty515_2007	IPD	2007	S	S	S	I	S	Not-MDR	0.25	0.0312
Ty518_2007	IPD	2007	R	R	R	I	S	MDR
Ty5551_2007	IPD	2007	R	R	R	I	S	MDR	0.25	0.0625
Ty5557_2007	IPD	2007	S	S	S	I	S	Not-MDR	0.125	0.0312
Ty6060_2007	IPD	2007	R	S	S	R	S	Not-MDR
Ty6062_2007	OPD	2007	S	S	S	I	S	Not-MDR	0.25	0.0312
Ty6069_2007	IPD	2007	R	R	R	I	S	MDR	0.25	0.0625
Ty6072_2007	IPD	2007	R	R	R	I	S	MDR	0.125	0.0625
Ty6074_2007	IPD	2007	R	R	R	I	S	MDR	0.125	0.0625
Ty6075_2007	IPD	2007	R	R	R	I	S	MDR	0.125	0.0625
Ty6076_2007	IPD	2007	R	R	R	I	S	MDR	0.25	0.0625
Ty6077_2007	IPD	2007	R	R	R	I	S	MDR	0.25	0.0625
Ty6080_2007	IPD	2007	R	R	R	I	S	MDR	0.5	0.0625
Ty6081_2007	IPD	2007	S	R	S	I	S	Not-MDR	0.25	0.0312
Ty6084_2007	IPD	2007	S	S	S	I	S	Not-MDR	0.25	0.0312
Ty6085_2007	IPD	2007	S	S	S	I	S	Not-MDR	0.25	0.0312
Ty6089_2007	IPD	2007	R	R	R	I	S	MDR	0.25	0.0625
Ty6091_2007	IPD	2007	R	R	R	I	S	MDR	0.25	0.0625
Ty6092_2007	IPD	2007	R	R	R	I	S	MDR	0.25	0.0312
Ty6093_2007	IPD	2007	S	S	S	I	S	Not-MDR	0.25	0.0312
Ty6094_2007	IPD	2007	R	R	R	I	S	MDR	0.5	0.0625
Ty6095_2007	IPD	2007	R	R	R	I	S	MDR	0.25	0.0625
Ty6101_2007	IPD	2007	R	R	R	I	S	MDR	0.25	0.0625
Ty6122_2007	OPD	2007	R	R	R	I	S	MDR	0.25	0.0312
Ty6154_2007	IPD	2007	R	R	R	I	S	MDR
Ty6206_2007	OPD	2007	R	R	R	I	S	MDR	0.125	0.0156
Ty6211_2007	OPD	2007	S	S	S	I	S	Not-MDR	0.5	0.0312
Ty6212_2007	OPD	2007	R	R	R	I	S	MDR	0.5	0.0625
Ty6216_2007	OPD	2007	S	S	S	I	S	Not-MDR	0.25	0.0312
Ty6217_2007	OPD	2007	R	R	R	I	S	MDR	0.0625	0.0312
Ty6221_2007	OPD	2007	R	R	R	I	S	MDR	0.25	0.0312
Ty6227_2007	IPD	2007	S	S	S	I	S	Not-MDR
Ty6230_2007	OPD	2007	R	R	R	I	S	MDR	0.5	0.0625
Ty6233_2007	OPD	2007	R	R	R	I	S	MDR	0.25	0.0312
Ty6234_2007	OPD	2007	R	R	R	I	S	MDR	0.125	0.0312
Ty6238_2007	OPD	2007	R	R	R	R	S	MDR	1	0.0312
Ty6242_2007	OPD	2007	S	S	S	I	S	Not-MDR	0.25	0.0312
Ty6243_2007	OPD	2007	R	R	R	I	S	MDR	0.25	0.0312
Ty6245_2007	OPD	2007	R	R	R	I	S	MDR	0.5	0.0312
Ty6249_2007	OPD	2007	R	R	R	I	S	MDR	0.25	0.0312
Ty6250_2007	OPD	2007	R	R	R	I	S	MDR	0.5	0.0625
Ty6251_2007	OPD	2007	R	R	R	R	S	MDR	1	0.0312
Ty6253_2007	OPD	2007	R	R	R	I	S	MDR	0.25	0.0625
Ty6255_2007	OPD	2007	S	S	S	I	S	Not-MDR	0.5	0.125
Ty6259_2007	OPD	2007	R	R	R	I	S	MDR	0.5	0.0625
Ty6261_2007	OPD	2007	R	R	R	I	S	MDR	0.25	0.0312
Ty6262_2007	OPD	2007	R	R	R	I	S	MDR	0.25	0.0312
Ty6263_2007	OPD	2007	R	R	R	I	S	MDR	0.25	0.0625
Ty6265_2007	OPD	2007	S	S	S	I	S	Not-MDR	0.25	0.0625
[truncated: 10,436 more rows]
